# Supplementary material for: The origin and insecticide resistance of Aedes albopictus mosquitoes established in southern Mozambique
Source: Parasit Vectors. 2024 Jul 8;17:292. doi: 10.1186/s13071-024-06375-6 (PMC11229193; doi:10.1186/s13071-024-06375-6)
Supplement: Supplementary file 3 — Additional file 3: Table S3. Microsatellite scores of each locus of Aedes albopictus collected in Mozambique. [file 13071_2024_6375_MOESM3_ESM.xlsx]

## Sheet: S3 microsatellite scores
Table S3. Migrosatellite scores of each locus of Aedes albopictus collected in Mozambique
Population	Individuals	DI4	DI6	DI3	TRI6	TRI18	TRI20	TRI21	TRI25	TRI33	TRI44	TRI44	TRI45	TRI46
56	MA01	190190	268284	123123	181202	259259	168192	179179	266269	155155	140140	191200	132135	174177
56	MA02	188190	268270	126126	181181	259259	168180	179179	263266	140140	137137	200200	135138	171171
56	MA03	190190	284284	123126	181181	259259	165168	173173	263266	140140	146149	200200	135138	165165
56	MA04	190192	270284	126132	190196	259259	168180	179197	263263	149155	140140	191191	135135	171177
56	MA05	190190	270270	126132	187190	259259	168180	173173	263269	143149	137146	200200	132132	171177
56	MA06	190190	284284	123129	190190	253259	168180	173197	263263	140143	140146	197200	132141	174174
56	MA07	190190	268270	123126	181196	253259	168180	197197	260263	140149	137137	200206	132138	174174
56	MA08	190190	268272	126126	181187	250250	180183	179197	263266	140143	149149	173173	135135	177177
56	MA09	190190	270284	126132	187196	250256	168180	170173	263269	140149	137137	200200	132132	183183
56	MA10	190190	270270	132132	190190	250250	165183	179179	263263	140143	146146	191200	132135	174174
56	MA11	190190	268270	123126	196202	253259	180183	197197	260266	140143	149149	200200	135138	177177
56	MA12	190190	270270	126126	0	259259	168180	173173	263263	143143	140149	200200	132135	171171
56	MA13	190190	270272	123126	202202	259259	168183	173173	263266	149152	146149	206206	141141	171171
56	MA14	190190	284284	126126	190190	259259	168192	173173	263263	155155	140140	200200	132135	174174
56	MA15	190190	270270	126126	181190	253259	180192	173173	263266	140143	137140	173200	135138	171183
56	MA16	190190	272276	123126	181202	259259	168180	173197	263266	140143	149149	200200	135138	174174
56	MA17	190190	270284	123123	181181	253259	180180	173173	263263	143155	146146	200206	132138	171174
56	MA18	190190	268268	126126	181196	259262	168180	173197	263263	143143	146146	200200	138141	165171
56	MA19	190190	270284	123126	181190	259271	168168	173173	263266	143143	146149	200200	135138	171171
56	MA20	188190	272284	123132	181187	274274	168180	173197	263263	140140	146146	200200	141141	183183
56	MA21	188190	270284	123126	181190	250250	168180	179179	263266	140155	134146	197200	132132	165168
56	MA22	190190	272284	126126	178181	250259	168180	197197	263266	143155	143149	200206	138138	174174
56	MA23	0	270270	126126	190190	250256	168180	170170	263266	143155	140140	200200	138141	180180
56	MA24	190190	268272	126126	178181	259262	168180	170170	266266	143155	149149	200206	135138	174174
56	MA25	190190	272284	126126	187196	250259	180180	173173	266266	143149	146146	200200	132135	168168
56	MA26	0	268270	126126	196196	256271	174180	179197	260263	143149	140146	200200	138138	171171
56	MA27	188190	268284	126126	190190	250250	180180	179197	260263	140155	149149	200200	132132	168168
56	MA28	190190	268268	123126	190202	256274	168168	179179	263266	155155	149149	200200	138141	174174
56	MA29	0	270284	126132	181181	256271	180180	179197	260263	140143	140140	200200	138138	165165
56	MA30	0	264268	126126	0	259274	180180	158158	263263	167167	0	200200	135141	177177
56	MA31	0	270270	126126	190190	253256	168180	173173	263266	140143	140140	203203	135138	180180
56	MA32	0	270270	126132	190190	253256	168168	173173	263266	140155	140140	200200	135138	180180
56	MA33	190190	270270	123126	196196	259274	180180	179179	263263	140155	146146	200200	138138	171174
56	MA34	188188	268272	126132	202202	250259	183183	179197	260263	140143	146146	197200	132135	168168
56	MA35	192192	284284	126126	181187	259259	165183	173173	263263	140143	146146	200200	138141	171174
56	MA36	190190	268272	126126	178181	259265	168168	170173	266266	140155	143143	200206	135138	174174
56	MA37	0	268270	129132	181181	259259	168168	173173	263263	143155	143143	200200	132138	171174
56	MA38	190190	272284	123126	181187	259262	174180	170173	263266	140143	149149	200200	135138	174174
56	MA39	190190	268272	126126	181187	259262	174180	173173	266266	140155	143143	200206	135138	174174
56	MA40	0	284284	126129	190190	256259	168180	173173	263263	149155	149149	200200	135141	174174
56	MA41	190190	272284	123126	181187	253253	174180	173173	263266	143155	149149	200200	138138	174174
56	MA42	190192	268268	126126	0	259259	180180	170173	263266	146152	149149	173200	132141	174180
56	MA43	0	270270	129132	181196	259259	180180	173173	263275	143146	140140	200206	132141	165171
56	MA44	192192	284284	126126	187187	250259	165183	179197	263263	149167	137146	200200	132132	171174
56	MA45	0	284284	123129	190190	256259	168180	173173	263263	143143	137137	200206	132141	174174
56	MA46	0	270284	126126	196196	256259	174180	173173	260263	140149	143149	200200	132138	165165
56	MA47	188190	268284	126126	190190	253259	168180	197197	260263	140155	149149	200200	132138	168168
56	MA48	0	270284	123129	181190	253259	174180	173173	263266	149155	143146	200200	132135	171174
56	MA49	0	270284	126132	181196	256259	174180	173173	260263	140143	140140	200200	132138	165165
56	MA50	190190	268272	123126	181187	259262	174180	170173	263266	140143	149149	200200	135138	174174

## Sheet: S4  Fst for all populations
Table S4. Population pairwise differences (Fst) with Mozambique population (MOZ). The lower diagonal indicates Fst and the upper diagonal indicates statistical significance.
	FU1	FU2	FU3	FU4	FU5	FU6	FU7	FU8	FU9	FU10	FU11	FU12	FU13	FU14	FU15	FU16	FU17	FU18	KK1	KK2	KK3	KK4	KK5	KK6	KK7	NG1	NG2	NG3	NG4	NG5	NG6	NG7	NG8	NG9	NG10	NG11	GT1	GT2	TS1	TS2	TS3	TS4	TS5	TS6	TS7	TS8	RK1	RK2	RK3
FU1	-	0.279	0.547	0.014	0.163	0.18	0.001	0.01	0.001	0.004	0.001	0.002	0.001	0.001	0.002	0.001	0.028	0.001	0.001	0.001	0.006	0.001	0.001	0.001	0.001	0.001	0.001	0.02	0.001	0.001	0.001	0.001	0.002	0.008	0.001	0.001	0.004	0.001	0.001	0.002	0.001	0.001	0.001	0.001	0.001	0.001	0.002	0.001	0.001
FU2	0.038	-	0.015	0.214	0.284	0.201	0.002	0.023	0.011	0.068	0.013	0.036	0.002	0.016	0.323	0.004	0.182	0.009	0.01	0.054	0.014	0.001	0.004	0.034	0.002	0.001	0.001	0.167	0.001	0.002	0.002	0.001	0.004	0.034	0.001	0.001	0.005	0.003	0.001	0.003	0.001	0.001	0.001	0.001	0.001	0.005	0.012	0.002	0.001
FU3	-0.009	0.168	-	0.024	0.091	0.139	0.001	0.001	0.001	0.001	0.001	0.001	0.001	0.001	0.001	0.001	0.016	0.001	0.001	0.001	0.001	0.001	0.001	0.001	0.001	0.001	0.001	0.012	0.001	0.001	0.001	0.001	0.001	0.002	0.001	0.001	0.021	0.001	0.001	0.001	0.001	0.001	0.001	0.001	0.001	0.002	0.003	0.001	0.001
FU4	0.073	0.039	0.074	-	0.108	0.057	0.001	0.001	0.001	0.001	0.001	0.001	0.001	0.001	0.006	0.001	0.015	0.001	0.001	0.001	0.001	0.001	0.001	0.001	0.001	0.001	0.001	0.004	0.001	0.001	0.001	0.001	0.001	0.001	0.001	0.001	0.001	0.001	0.001	0.001	0.001	0.001	0.001	0.001	0.001	0.001	0.001	0.001	0.001
FU5	0.029	0.027	0.045	0.024	-	0.086	0.001	0.001	0.001	0.001	0.002	0.001	0.001	0.001	0.005	0.001	0.038	0.001	0.001	0.001	0.007	0.001	0.001	0.001	0.001	0.001	0.001	0.013	0.001	0.001	0.001	0.001	0.001	0.001	0.001	0.001	0.002	0.001	0.001	0.001	0.001	0.001	0.001	0.001	0.001	0.001	0.001	0.001	0.001
FU6	0.023	0.043	0.036	0.035	0.038	-	0.001	0.004	0.001	0.001	0.001	0.001	0.001	0.001	0.021	0.001	0.006	0.001	0.001	0.001	0.003	0.001	0.001	0.001	0.001	0.001	0.001	0.069	0.001	0.001	0.001	0.001	0.001	0.001	0.001	0.001	0.003	0.002	0.001	0.001	0.001	0.001	0.001	0.001	0.001	0.001	0.002	0.001	0.001
FU7	0.233	0.32	0.262	0.259	0.269	0.187	-	0.094	0.001	0.009	0.001	0.001	0.001	0.001	0.085	0.003	0.088	0.001	0.001	0.001	0.003	0.001	0.01	0.001	0.023	0.02	0.059	0.301	0.037	0.006	0.001	0.121	0.152	0.011	0.032	0.001	0.015	0.306	0.001	0.05	0.006	0.002	0.002	0.001	0.001	0.02	0.006	0.001	0.001
FU8	0.148	0.17	0.245	0.211	0.142	0.138	0.066	-	0.12	0.337	0.001	0.018	0.001	0.001	0.053	0.032	0.181	0.008	0.001	0.001	0.027	0.003	0.034	0.001	0.014	0.018	0.049	0.339	0.003	0.015	0.001	0.009	0.037	0.019	0.013	0.001	0.007	0.093	0.003	0.014	0.004	0.001	0.002	0.001	0.002	0.002	0.005	0.001	0.001
FU9	0.229	0.152	0.287	0.203	0.157	0.159	0.131	0.041	-	0.021	0.001	0.001	0.001	0.001	0.299	0.021	0.276	0.001	0.001	0.001	0.006	0.001	0.002	0.001	0.001	0.001	0.002	0.245	0.001	0.003	0.001	0.001	0.002	0.001	0.001	0.001	0.001	0.001	0.001	0.001	0.001	0.001	0.001	0.001	0.001	0.002	0.003	0.001	0.001
FU10	0.13	0.109	0.195	0.13	0.123	0.112	0.087	0.011	0.057	-	0.002	0.168	0.001	0.003	0.505	0.021	0.571	0.018	0.001	0.002	0.014	0.001	0.215	0.002	0.093	0.001	0.008	0.461	0.001	0.028	0.001	0.001	0.103	0.187	0.001	0.001	0.016	0.015	0.001	0.01	0.001	0.001	0.002	0.001	0.002	0.001	0.002	0.001	0.001
FU11	0.222	0.175	0.28	0.189	0.13	0.252	0.296	0.215	0.132	0.132	-	0.02	0.177	0.002	0.021	0.009	0.438	0.002	0.001	0.001	0.007	0.002	0.001	0.046	0.001	0.001	0.001	0.005	0.001	0.002	0.001	0.001	0.001	0.001	0.001	0.001	0.002	0.002	0.001	0.001	0.001	0.001	0.001	0.001	0.001	0.001	0.002	0.001	0.001
FU12	0.136	0.118	0.234	0.16	0.108	0.187	0.145	0.07	0.108	0.021	0.06	-	0.227	0.014	0.491	0.078	0.946	0.155	0.003	0.014	0.009	0.003	0.009	0.016	0.001	0.001	0.001	0.137	0.001	0.002	0.001	0.001	0.001	0.005	0.001	0.001	0.001	0.004	0.001	0.001	0.001	0.001	0.001	0.001	0.001	0.001	0.001	0.001	0.001
FU13	0.201	0.181	0.293	0.177	0.128	0.224	0.207	0.148	0.13	0.079	0.02	0.01	-	0.001	0.175	0.081	0.661	0.037	0.001	0.001	0.01	0.001	0.001	0.002	0.001	0.001	0.001	0.005	0.001	0.001	0.001	0.001	0.001	0.001	0.001	0.001	0.001	0.001	0.001	0.001	0.001	0.001	0.001	0.001	0.001	0.001	0.001	0.001	0.001
FU14	0.248	0.181	0.264	0.228	0.21	0.255	0.193	0.188	0.193	0.126	0.143	0.071	0.106	-	0.473	0.001	0.634	0.012	0.077	0.009	0.004	0.11	0.026	0.036	0.001	0.001	0.001	0.028	0.001	0.001	0.001	0.001	0.001	0.001	0.001	0.001	0.001	0.013	0.001	0.001	0.001	0.001	0.002	0.001	0.001	0.005	0.002	0.001	0.001
FU15	0.183	0.03	0.24	0.126	0.121	0.089	0.067	0.072	0.015	-0.004	0.09	-0.003	0.027	-0.005	-	0.095	0.946	0.531	0.448	0.285	0.366	0.743	0.664	0.368	0.208	0.01	0.705	0.792	0.05	0.041	0.052	0.405	0.807	0.414	0.46	0.051	0.101	0.298	0.041	0.011	0.008	0.003	0.159	0.002	0.203	0.014	0.005	0.002	0.001
FU16	0.251	0.257	0.345	0.22	0.194	0.224	0.163	0.121	0.096	0.11	0.132	0.06	0.047	0.211	0.07	-	0.384	0.017	0.011	0.009	0.019	0.003	0.01	0.006	0.013	0.001	0.008	0.079	0.001	0.006	0.001	0.002	0.016	0.002	0.003	0.001	0.001	0.078	0.002	0.007	0.002	0.001	0.038	0.001	0.007	0.009	0.008	0.001	0.001
FU17	0.178	0.099	0.217	0.172	0.129	0.193	0.115	0.075	0.04	-0.017	0.002	-0.103	-0.028	-0.033	-0.123	0.016	-	0.865	0.971	0.853	0.486	0.343	0.676	0.971	0.635	0.017	0.239	0.406	0.068	0.253	0.13	0.195	0.6	0.317	0.104	0.103	0.172	0.273	0.356	0.014	0.259	0.179	0.535	0.212	0.397	0.113	0.027	0.001	0.018
FU18	0.154	0.157	0.214	0.189	0.128	0.177	0.099	0.077	0.109	0.053	0.087	0.016	0.026	0.073	-0.004	0.078	-0.066	-	0.012	0.034	0.131	0.011	0.014	0.005	0.004	0.001	0.002	0.294	0.001	0.001	0.001	0.003	0.002	0.006	0.001	0.001	0.006	0.026	0.001	0.001	0.001	0.001	0.012	0.001	0.001	0.002	0.001	0.001	0.001
KK1	0.199	0.155	0.24	0.233	0.156	0.207	0.148	0.133	0.097	0.088	0.107	0.065	0.069	0.041	-0.001	0.1	-0.106	0.041	-	0.009	0.331	0.139	0.17	0.949	0.001	0.001	0.001	0.036	0.001	0.001	0.001	0.004	0.002	0.001	0.001	0.001	0.016	0.006	0.001	0.002	0.002	0.001	0.11	0.001	0.023	0.013	0.004	0.001	0.001
KK2	0.143	0.103	0.182	0.164	0.096	0.153	0.158	0.152	0.147	0.08	0.136	0.042	0.097	0.073	0.019	0.113	-0.069	0.034	0.042	-	0.022	0.005	0.002	0.083	0.001	0.001	0.001	0.214	0.001	0.001	0.001	0.002	0.001	0.007	0.001	0.001	0.002	0.001	0.001	0.001	0.001	0.001	0.007	0.001	0.001	0.013	0.001	0.001	0.001
KK3	0.123	0.187	0.18	0.237	0.101	0.127	0.131	0.099	0.106	0.086	0.115	0.082	0.072	0.132	0.014	0.135	-0.005	0.031	0.013	0.068	-	0.348	0.058	0.586	0.018	0.001	0.017	0.133	0.002	0.014	0.002	0.117	0.032	0.012	0.001	0.001	0.057	0.01	0.003	0.003	0.001	0.002	0.041	0.001	0.043	0.023	0.009	0.001	0.001
KK4	0.192	0.214	0.254	0.237	0.178	0.181	0.144	0.176	0.137	0.1	0.149	0.088	0.101	0.034	-0.03	0.161	0.02	0.058	0.024	0.076	0.009	-	0.264	0.151	0.001	0.001	0.019	0.209	0.002	0.017	0.001	0.019	0.003	0.006	0.009	0.001	0.056	0.083	0.001	0.001	0.001	0.002	0.019	0.002	0.004	0.005	0.007	0.001	0.001
KK5	0.198	0.203	0.24	0.229	0.196	0.187	0.077	0.064	0.094	0.018	0.158	0.052	0.1	0.057	-0.017	0.114	-0.035	0.043	0.017	0.068	0.051	0.014	-	0.251	0.084	0.001	0.082	0.823	0.024	0.055	0.001	0.236	0.013	0.043	0.169	0.001	0.092	0.302	0.003	0.008	0.016	0.001	0.085	0.002	0.014	0.033	0.004	0.001	0.001
KK6	0.213	0.149	0.243	0.272	0.157	0.231	0.225	0.192	0.135	0.118	0.077	0.077	0.098	0.069	0.014	0.14	-0.144	0.091	-0.042	0.036	-0.01	0.034	0.018	-	0.002	0.001	0.003	0.051	0.001	0.002	0.001	0.006	0.001	0.003	0.001	0.001	0.072	0.011	0.001	0.001	0.001	0.001	0.442	0.01	0.074	0.029	0.009	0.001	0.001
KK7	0.194	0.209	0.268	0.23	0.214	0.191	0.058	0.075	0.111	0.029	0.197	0.076	0.121	0.167	0.027	0.088	-0.03	0.049	0.071	0.093	0.078	0.109	0.028	0.136	-	0.001	0.009	0.355	0.002	0.012	0.001	0.062	0.099	0.005	0.001	0.001	0.145	0.049	0.001	0.067	0.003	0.001	0.001	0.001	0.002	0.004	0.006	0.001	0.001
NG1	0.275	0.339	0.295	0.293	0.279	0.205	0.051	0.07	0.182	0.144	0.281	0.177	0.205	0.181	0.084	0.17	0.154	0.117	0.158	0.177	0.168	0.128	0.093	0.233	0.112	-	0.047	0.232	0.001	0.002	0.001	0.627	0.004	0.001	0.009	0.001	0.001	0.35	0.001	0.005	0.001	0.001	0.001	0.001	0.001	0.004	0.001	0.001	0.001
NG2	0.245	0.257	0.301	0.26	0.241	0.181	0.051	0.078	0.125	0.089	0.203	0.103	0.143	0.151	-0.028	0.128	0.052	0.091	0.12	0.168	0.11	0.076	0.04	0.154	0.079	0.04	-	0.742	0.56	0.233	0.364	0.601	0.391	0.099	0.802	0.004	0.016	0.725	0.015	0.192	0.012	0.006	0.011	0.001	0.008	0.004	0.007	0.001	0.001
NG3	0.185	0.11	0.231	0.219	0.181	0.097	0.028	0.024	0.038	-0.003	0.212	0.059	0.172	0.144	-0.065	0.13	0.016	0.023	0.097	0.037	0.087	0.053	-0.053	0.122	0.017	0.033	-0.045	-	0.099	0.166	0.188	0.59	0.755	0.685	0.469	0.056	0.135	0.448	0.309	0.058	0.098	0.097	0.274	0.045	0.099	0.063	0.021	0.001	0.001
NG4	0.258	0.352	0.295	0.302	0.294	0.243	0.051	0.119	0.213	0.092	0.309	0.133	0.21	0.157	0.064	0.214	0.1	0.143	0.136	0.167	0.128	0.097	0.045	0.164	0.092	0.091	-0.008	0.077	-	0.071	0.002	0.415	0.063	0.02	0.08	0.001	0.042	0.263	0.002	0.137	0.019	0.001	0.003	0.001	0.001	0.005	0.008	0.001	0.001
NG5	0.294	0.349	0.375	0.356	0.32	0.311	0.144	0.142	0.181	0.096	0.258	0.154	0.214	0.225	0.098	0.197	0.053	0.138	0.153	0.201	0.128	0.102	0.06	0.167	0.088	0.124	0.033	0.076	0.057	-	0.025	0.032	0.043	0.12	0.177	0.002	0.025	0.356	0.004	0.012	0.106	0.044	0.067	0.011	0.005	0.008	0.301	0.001	0.031
NG6	0.246	0.278	0.297	0.317	0.297	0.247	0.132	0.162	0.221	0.143	0.252	0.16	0.188	0.172	0.061	0.17	0.073	0.133	0.14	0.185	0.117	0.122	0.116	0.167	0.112	0.084	0.008	0.047	0.065	0.086	-	0.468	0.021	0.002	0.009	0.001	0.034	0.066	0.001	0.057	0.002	0.001	0.002	0.002	0.001	0.004	0.007	0.001	0.001
NG7	0.23	0.284	0.22	0.256	0.222	0.158	0.037	0.089	0.127	0.096	0.237	0.134	0.158	0.143	0.009	0.162	0.059	0.082	0.065	0.108	0.049	0.066	0.02	0.102	0.038	-0.01	-0.01	-0.016	0.003	0.085	-0.001	-	0.679	0.08	0.63	0.019	0.218	0.376	0.049	0.296	0.502	0.102	0.031	0.003	0.013	0.176	0.007	0.001	0.001
NG8	0.153	0.172	0.186	0.158	0.173	0.117	0.03	0.065	0.086	0.033	0.176	0.083	0.124	0.137	-0.032	0.104	-0.019	0.065	0.08	0.083	0.068	0.093	0.055	0.139	0.026	0.064	0.005	-0.042	0.036	0.073	0.05	-0.013	-	0.586	0.019	0.001	0.068	0.153	0.001	0.172	0.058	0.035	0.009	0.001	0.003	0.011	0.002	0.001	0.001
NG9	0.106	0.121	0.167	0.155	0.137	0.111	0.083	0.086	0.126	0.025	0.198	0.069	0.136	0.168	0.005	0.143	0.027	0.052	0.109	0.065	0.089	0.078	0.039	0.137	0.07	0.107	0.039	-0.039	0.053	0.048	0.086	0.04	-0.009	-	0.053	0.001	0.01	0.096	0.001	0.005	0.002	0.002	0.006	0.001	0.001	0.015	0.001	0.001	0.001
NG10	0.26	0.284	0.322	0.297	0.273	0.21	0.057	0.099	0.151	0.109	0.25	0.127	0.173	0.156	0.001	0.158	0.085	0.106	0.12	0.148	0.121	0.069	0.021	0.149	0.091	0.046	-0.026	-0.002	0.033	0.033	0.06	-0.011	0.054	0.044	-	0.118	0.018	0.831	0.001	0.023	0.004	0.001	0.002	0.001	0.004	0.026	0.016	0.001	0.001
NG11	0.282	0.311	0.3	0.338	0.313	0.25	0.104	0.148	0.171	0.131	0.278	0.172	0.202	0.179	0.055	0.184	0.077	0.153	0.119	0.165	0.144	0.152	0.07	0.126	0.152	0.106	0.068	0.084	0.078	0.11	0.088	0.046	0.084	0.089	0.02	-	0.001	0.086	0.001	0.037	0.001	0.001	0.023	0.001	0.001	0.002	0.001	0.001	0.001
GT1	0.237	0.357	0.197	0.31	0.263	0.233	0.163	0.232	0.272	0.153	0.283	0.206	0.245	0.229	0.106	0.264	0.089	0.169	0.128	0.191	0.113	0.108	0.07	0.118	0.051	0.206	0.138	0.093	0.108	0.162	0.112	0.047	0.091	0.161	0.121	0.209	-	0.307	0.003	0.059	0.101	0.016	0.087	0.109	0.053	0.023	0.015	0.001	0.001
GT2	0.28	0.323	0.357	0.293	0.283	0.225	0.023	0.082	0.17	0.126	0.283	0.145	0.19	0.161	0.028	0.117	0.043	0.097	0.119	0.175	0.173	0.078	0.028	0.161	0.081	0.01	-0.036	0.002	0.026	0.023	0.082	0.018	0.053	0.063	-0.049	0.056	0.039	-	0.154	0.055	0.366	0.032	0.136	0.168	0.061	0.152	0.024	0.003	0.001
TS1	0.234	0.25	0.252	0.272	0.22	0.205	0.091	0.101	0.119	0.099	0.259	0.154	0.188	0.139	0.061	0.145	0.018	0.117	0.078	0.111	0.116	0.11	0.062	0.116	0.106	0.106	0.06	0.026	0.075	0.127	0.095	0.043	0.077	0.091	0.107	0.077	0.164	0.042	-	0.145	0.087	0.145	0.043	0.004	0.054	0.266	0.001	0.001	0.001
TS2	0.297	0.406	0.294	0.326	0.3	0.236	0.077	0.129	0.191	0.109	0.309	0.224	0.219	0.27	0.126	0.182	0.17	0.173	0.165	0.209	0.143	0.226	0.104	0.221	0.064	0.102	0.041	0.124	0.035	0.172	0.063	0.022	0.035	0.117	0.089	0.062	0.103	0.104	0.038	-	0.177	0.035	0.017	0.002	0.054	0.102	0.006	0.001	0.001
TS3	0.284	0.382	0.305	0.325	0.306	0.27	0.094	0.136	0.169	0.144	0.309	0.18	0.216	0.192	0.113	0.141	0.048	0.141	0.106	0.17	0.158	0.164	0.06	0.156	0.077	0.102	0.087	0.074	0.058	0.055	0.085	-0.005	0.043	0.09	0.076	0.078	0.083	0.014	0.031	0.036	-	0.266	0.034	0.224	0.03	0.233	0.006	0.001	0.001
TS4	0.317	0.348	0.294	0.31	0.301	0.241	0.113	0.195	0.169	0.145	0.262	0.206	0.221	0.202	0.122	0.178	0.072	0.163	0.14	0.172	0.165	0.144	0.113	0.174	0.115	0.092	0.108	0.081	0.13	0.092	0.104	0.042	0.061	0.112	0.142	0.113	0.151	0.091	0.026	0.078	0.015	-	0.083	0.137	0.013	0.074	0.002	0.001	0.001
TS5	0.282	0.245	0.291	0.322	0.229	0.256	0.159	0.162	0.155	0.141	0.209	0.138	0.154	0.146	0.044	0.099	-0.015	0.076	0.032	0.082	0.075	0.102	0.045	0.002	0.11	0.123	0.108	0.046	0.14	0.078	0.102	0.074	0.099	0.108	0.121	0.057	0.096	0.063	0.053	0.122	0.068	0.049	-	0.238	0.028	0.007	0.007	0.001	0.001
TS6	0.312	0.347	0.295	0.362	0.304	0.279	0.215	0.198	0.207	0.194	0.253	0.222	0.235	0.181	0.155	0.189	0.059	0.143	0.119	0.178	0.195	0.172	0.114	0.127	0.15	0.169	0.174	0.115	0.213	0.142	0.158	0.108	0.149	0.152	0.134	0.112	0.082	0.052	0.092	0.163	0.026	0.04	0.026	-	0.086	0.031	0.001	0.001	0.001
TS7	0.237	0.248	0.287	0.26	0.179	0.19	0.178	0.138	0.087	0.096	0.18	0.138	0.132	0.148	0.031	0.137	0.02	0.117	0.051	0.103	0.075	0.104	0.058	0.056	0.081	0.165	0.099	0.079	0.154	0.137	0.145	0.069	0.083	0.112	0.085	0.105	0.101	0.08	0.037	0.068	0.055	0.072	0.073	0.05	-	0.676	0.004	0.001	0.001
TS8	0.299	0.396	0.29	0.324	0.251	0.27	0.156	0.234	0.219	0.198	0.309	0.224	0.23	0.154	0.143	0.257	0.109	0.17	0.122	0.122	0.136	0.166	0.093	0.137	0.169	0.143	0.166	0.145	0.148	0.2	0.189	0.05	0.138	0.137	0.11	0.145	0.195	0.066	0.025	0.081	0.036	0.08	0.143	0.097	-0.024	-	0.01	0.001	0.001
RK1	0.479	0.584	0.561	0.535	0.521	0.483	0.315	0.4	0.403	0.42	0.483	0.381	0.421	0.415	0.368	0.432	0.369	0.398	0.285	0.407	0.278	0.246	0.239	0.287	0.292	0.294	0.251	0.394	0.266	0.048	0.321	0.238	0.322	0.351	0.18	0.331	0.348	0.238	0.369	0.421	0.285	0.351	0.325	0.425	0.349	0.378	-	0.033	0.123
RK2	0.426	0.44	0.557	0.51	0.498	0.413	0.283	0.332	0.348	0.347	0.415	0.337	0.393	0.446	0.237	0.335	0.264	0.344	0.308	0.365	0.313	0.303	0.247	0.297	0.241	0.264	0.239	0.291	0.309	0.21	0.3	0.249	0.286	0.305	0.174	0.25	0.322	0.217	0.331	0.322	0.303	0.311	0.267	0.362	0.301	0.389	0.154	-	0.247
RK3	0.341	0.397	0.456	0.427	0.432	0.361	0.252	0.29	0.312	0.274	0.353	0.246	0.308	0.352	0.178	0.239	0.159	0.261	0.232	0.27	0.242	0.207	0.172	0.235	0.174	0.219	0.193	0.237	0.213	0.084	0.212	0.178	0.19	0.189	0.111	0.208	0.218	0.175	0.293	0.29	0.21	0.273	0.213	0.289	0.256	0.321	0.102	0.016	-
RK4	0.451	0.463	0.584	0.493	0.506	0.456	0.39	0.433	0.409	0.402	0.435	0.378	0.412	0.442	0.307	0.456	0.356	0.4	0.365	0.415	0.425	0.332	0.307	0.381	0.324	0.332	0.255	0.354	0.341	0.131	0.32	0.278	0.333	0.314	0.199	0.342	0.375	0.268	0.383	0.428	0.285	0.348	0.396	0.41	0.332	0.395	0.093	0.101	0.107
HS1	0.249	0.268	0.309	0.243	0.225	0.212	0.074	0.086	0.085	0.073	0.173	0.107	0.127	0.1	0.014	0.142	0.051	0.091	0.076	0.132	0.135	0.093	0.045	0.135	0.073	0.094	0.084	0.089	0.103	0.151	0.171	0.077	0.091	0.1	0.087	0.124	0.21	0.061	0.074	0.073	0.075	0.114	0.147	0.152	0.04	0.065	0.351	0.306	0.265
HS2	0.235	0.214	0.336	0.264	0.275	0.21	0.054	0.108	0.131	0.075	0.198	0.083	0.15	0.101	0.001	0.131	-0.023	0.081	0.087	0.119	0.146	0.085	0.043	0.129	0.055	0.121	0.078	0.061	0.114	0.117	0.136	0.09	0.082	0.095	0.054	0.11	0.15	0.046	0.119	0.185	0.103	0.114	0.126	0.136	0.114	0.165	0.328	0.192	0.155
HS3	0.189	0.132	0.211	0.136	0.158	0.147	0.226	0.262	0.194	0.182	0.181	0.172	0.157	0.119	0.067	0.215	0.108	0.167	0.121	0.14	0.223	0.128	0.138	0.151	0.215	0.248	0.199	0.157	0.28	0.345	0.272	0.204	0.188	0.191	0.188	0.215	0.229	0.174	0.188	0.266	0.233	0.228	0.22	0.214	0.132	0.185	0.46	0.404	0.385
PHL	0.501	0.58	0.55	0.565	0.587	0.587	0.703	0.676	0.709	0.573	0.633	0.577	0.624	0.68	0.621	0.647	0.625	0.61	0.653	0.579	0.62	0.665	0.635	0.626	0.626	0.685	0.656	0.586	0.646	0.58	0.632	0.661	0.576	0.554	0.646	0.655	0.626	0.714	0.682	0.657	0.662	0.684	0.6	0.659	0.64	0.649	0.696	0.666	0.58
THA	0.331	0.407	0.358	0.418	0.369	0.318	0.247	0.28	0.329	0.256	0.392	0.301	0.316	0.317	0.203	0.277	0.201	0.246	0.259	0.244	0.236	0.271	0.19	0.28	0.175	0.191	0.183	0.098	0.244	0.23	0.169	0.131	0.183	0.251	0.173	0.209	0.12	0.202	0.189	0.147	0.181	0.213	0.182	0.227	0.184	0.161	0.4	0.3	0.259
MOZ	0.376	0.429	0.394	0.392	0.394	0.314	0.21	0.253	0.299	0.271	0.407	0.313	0.335	0.314	0.219	0.268	0.272	0.245	0.241	0.265	0.301	0.276	0.165	0.268	0.217	0.137	0.159	0.143	0.159	0.164	0.194	0.105	0.172	0.203	0.171	0.187	0.22	0.145	0.193	0.165	0.122	0.157	0.103	0.205	0.234	0.231	0.321	0.315	0.264
[truncated: 7 more columns]
