# Supplementary material for: The origin and insecticide resistance of Aedes albopictus mosquitoes established in southern Mozambique
Source: Parasit Vectors. 2024 Jul 8;17:292. doi: 10.1186/s13071-024-06375-6 (PMC11229193; doi:10.1186/s13071-024-06375-6)
Supplement: Supplementary file 4 — Additional file 4: Table S4. Population pairwise differences (Fst) with the Mozambique population (MOZ). The lower diagonal indicates Fst and the upper diagonal indicates statistical significance. [file 13071_2024_6375_MOESM4_ESM.txt]

### structure format####
DI4	DI6	TRI3	TRI6	TRI18	TRI20	TRI21	TRI25	TRI33	TRI41	TRI44	TRI45	TRI46
ICC_1	1	188	268	126	196	256	171	173	263	140	146	200	135	168
ICC_1	1	190	284	126	202	256	171	173	266	140	146	200	135	177
ICC_2	1	188	284	129	187	253	174	173	263	140	146	200	132	165
ICC_2	1	188	284	129	202	253	180	173	263	155	146	206	135	171
ICC_3	1	0	268	126	181	256	180	170	263	140	146	209	138	174
ICC_3	1	0	276	126	181	256	189	170	269	155	146	209	141	186
ICC_4	1	188	268	129	211	253	165	170	263	155	140	200	141	174
ICC_4	1	188	284	129	211	253	180	170	263	155	146	200	141	174
ICC_5	1	190	268	126	196	253	171	170	266	155	146	200	135	171
ICC_5	1	190	268	126	199	280	171	176	269	155	146	200	135	171
ICC_6	1	188	268	129	202	256	165	170	263	140	146	200	132	174
ICC_6	1	190	268	129	202	256	180	203	269	155	146	212	135	186
ICC_7	1	188	270	126	199	262	171	170	260	140	137	200	135	174
ICC_7	1	188	270	126	202	280	180	173	275	140	146	200	138	174
ICC_8	1	0	268	126	187	268	180	170	263	140	143	200	132	174
ICC_8	1	0	272	129	187	268	180	170	269	140	143	200	132	183
ICC_9	1	0	268	129	199	253	171	170	263	140	146	200	132	165
ICC_9	1	0	284	129	202	256	180	170	263	140	146	200	132	165
ICC_10	1	0	284	129	181	253	165	173	263	140	146	200	132	165
ICC_10	1	0	284	129	187	253	180	176	275	155	146	212	135	186
ICC_11	1	188	268	126	181	250	165	173	263	155	146	197	138	174
ICC_11	1	198	284	126	202	253	171	173	269	155	146	197	138	177
ICC_12	1	188	268	129	187	256	171	149	263	140	146	200	135	165
ICC_12	1	188	270	129	190	256	174	170	263	140	146	206	135	165
KI_1	2	188	272	126	196	253	180	170	266	143	146	200	135	168
KI_1	2	190	272	129	202	253	180	170	269	155	146	200	135	168
KI_2	2	188	284	126	187	271	180	170	266	140	146	206	132	174
KI_2	2	188	286	129	202	271	180	170	269	140	146	206	138	174
KI_3	2	188	284	129	181	253	180	170	263	140	146	200	132	174
KI_3	2	188	284	129	202	253	180	197	269	140	146	200	135	174
KI_4	2	188	284	129	187	0	168	170	263	137	143	200	132	174
KI_4	2	188	284	129	187	0	180	197	275	140	143	200	132	186
KI_5	2	190	268	126	202	271	171	170	266	152	146	200	135	165
KI_5	2	190	284	126	202	271	180	170	266	155	146	200	135	165
MH_1	3	188	274	126	187	256	180	176	263	140	146	197	132	177
MH_1	3	188	274	126	199	256	180	197	263	143	146	200	138	177
MH_2	3	188	268	129	187	268	165	173	263	140	146	200	132	174
MH_2	3	188	268	147	199	268	180	173	275	158	146	200	132	183
MH_3	3	0	284	129	196	277	165	170	263	155	146	197	132	174
MH_3	3	0	284	153	199	280	180	170	263	158	146	200	135	174
MH_4	3	190	284	126	187	256	171	170	272	140	146	200	132	183
MH_4	3	190	284	126	202	256	180	170	275	140	146	206	138	183
MH_5	3	188	268	129	202	256	165	173	260	140	146	200	132	177
MH_5	3	190	268	129	202	256	171	173	263	155	146	200	138	177
MH_6	3	188	284	0	178	268	165	176	263	152	140	0	129	165
MH_6	3	188	284	0	187	268	168	176	263	155	146	0	135	174
MH_7	3	188	268	126	190	253	168	173	263	140	146	200	132	186
MH_7	3	188	268	126	199	253	174	173	269	140	146	200	138	186
MH_8	3	188	268	129	199	253	165	176	263	143	146	194	132	174
MH_8	3	188	272	129	199	253	174	176	272	143	146	200	138	174
MH_9	3	188	270	147	199	265	165	173	263	140	146	188	132	174
MH_9	3	188	270	147	199	265	174	173	266	152	146	200	138	174
MH_10	3	0	284	0	181	250	165	170	263	140	146	200	138	171
MH_10	3	0	284	0	199	253	180	170	266	152	146	200	138	171
MH_11	3	0	268	129	178	256	174	170	263	140	146	200	132	171
MH_11	3	0	284	129	181	256	180	197	263	140	146	200	138	171
MSC_1	4	188	284	126	181	0	165	170	263	140	146	0	132	171
MSC_1	4	188	284	126	187	0	165	170	263	143	146	0	138	189
MSC_2	4	188	284	126	187	280	165	170	263	140	146	179	132	171
MSC_2	4	188	284	126	187	280	168	170	263	155	146	206	138	171
MSC_3	4	188	284	129	190	0	168	170	263	155	146	200	138	174
MSC_3	4	188	284	129	196	0	180	170	263	155	146	200	141	174
MSC_4	4	0	284	126	187	250	180	170	263	140	146	200	132	186
MSC_4	4	0	284	126	187	253	180	170	272	155	146	200	135	186
MSC_5	4	0	0	126	193	259	168	170	266	140	146	200	135	174
MSC_5	4	0	0	126	202	259	180	170	269	140	146	200	135	174
MSC_6	4	188	284	0	187	0	180	170	263	137	146	200	138	168
MSC_6	4	188	284	0	202	0	180	170	263	140	146	206	138	177
MSC_7	4	0	272	126	187	268	174	173	266	140	143	209	135	183
MSC_7	4	0	284	126	187	268	180	173	269	155	146	209	138	186
MSC_8	4	188	284	126	187	0	171	170	260	140	146	194	138	177
MSC_8	4	188	284	132	199	0	180	173	266	155	146	200	141	177
MSC_9	4	188	284	123	196	253	180	170	269	140	146	200	132	171
MSC_9	4	188	284	126	196	280	180	170	269	140	146	200	138	174
MSC_10	4	188	284	126	181	271	165	170	263	140	146	200	132	171
MSC_10	4	188	286	126	187	280	165	170	263	155	146	206	135	171
MSC_11	4	190	284	126	199	253	165	170	269	152	146	200	135	174
MSC_11	4	190	284	126	199	253	174	170	269	158	146	200	138	174
MSC_12	4	188	268	126	190	271	165	173	263	140	140	197	132	177
MSC_12	4	188	270	126	202	280	168	173	269	140	146	197	132	186
MSC_13	4	188	272	129	187	259	180	170	266	140	146	200	138	174
MSC_13	4	188	272	129	196	259	180	170	269	152	146	200	138	174
MSC_14	4	188	270	132	187	253	168	170	269	140	146	200	138	174
MSC_14	4	188	270	132	202	253	180	170	275	155	146	200	138	174
MSC_15	4	188	284	129	190	253	171	173	263	140	146	209	132	186
MSC_15	4	190	284	141	190	253	180	173	263	155	146	209	138	186
MSC_16	4	188	284	126	175	0	168	170	263	140	146	200	132	174
MSC_16	4	190	284	126	187	0	171	170	269	140	146	200	141	186
MSC_17	4	188	284	126	181	280	165	0	263	140	146	200	135	174
MSC_17	4	188	284	126	202	280	180	0	266	140	146	200	138	186
MSC_18	4	188	284	138	187	271	168	170	260	143	146	200	135	186
MSC_18	4	188	284	138	199	271	180	170	263	143	146	200	138	186
MSC_19	4	188	268	126	181	253	165	173	266	140	146	200	132	177
MSC_19	4	188	268	132	181	253	180	197	266	143	146	200	132	177
MSC_20	4	188	272	123	0	253	165	173	263	155	146	200	135	177
MSC_20	4	190	272	129	0	259	168	176	263	155	146	200	141	186
MSC_21	4	188	284	126	187	253	180	170	263	140	146	194	132	171
MSC_21	4	188	284	126	199	253	180	173	266	140	146	206	135	186
MSC_22	4	190	268	0	199	271	171	170	263	140	146	200	132	165
MSC_22	4	190	272	0	199	271	174	203	266	140	146	200	141	171
MSC_23	4	188	284	126	181	259	165	170	263	140	146	206	132	174
MSC_23	4	188	284	129	187	259	180	170	266	155	146	206	132	186
MSC_24	4	188	270	126	190	0	165	200	263	140	137	200	135	177
MSC_24	4	188	270	126	202	0	168	200	266	155	140	200	135	186
MSC_25	4	188	284	129	187	280	168	206	263	140	146	200	132	174
MSC_25	4	188	284	129	199	280	174	206	266	140	146	206	135	174
MDC_1	5	0	284	126	0	0	165	170	0	140	146	200	135	171
MDC_1	5	0	284	126	0	0	165	170	0	140	146	200	138	171
MDC_3	5	188	270	129	187	268	171	173	263	137	146	200	135	174
MDC_3	5	190	270	129	187	268	174	203	266	140	146	200	135	174
MDC_4	5	188	270	123	196	253	165	170	263	140	146	197	132	174
MDC_4	5	188	284	123	199	253	174	170	263	143	146	200	138	177
MDC_5	5	190	286	126	187	253	180	140	269	140	146	197	132	174
MDC_5	5	190	286	129	187	253	180	170	275	140	146	200	135	174
MDC_6	5	188	268	129	196	259	168	173	266	140	146	200	138	177
MDC_6	5	188	268	129	211	259	174	173	269	158	149	200	138	186
MDC_7	5	188	272	129	187	271	174	170	266	140	146	209	132	177
MDC_7	5	188	272	129	202	271	180	170	269	155	146	209	138	186
MDC_8	5	188	272	123	187	253	165	170	263	140	146	200	132	174
MDC_8	5	188	284	123	199	253	180	170	269	143	146	206	138	174
MDC_9	5	188	270	123	196	253	168	170	263	137	146	200	132	174
MDC_9	5	188	270	126	199	253	180	173	269	140	146	200	138	174
MDC_10	5	188	284	129	190	253	180	170	263	140	146	200	132	183
MDC_10	5	188	284	129	199	253	189	170	263	140	146	200	132	183
MDC_11	5	188	272	126	202	250	168	170	263	140	146	200	135	174
MDC_11	5	190	284	126	202	253	174	170	263	140	146	209	138	174
MDC_12	5	192	270	126	196	253	171	170	263	140	146	197	132	171
MDC_12	5	192	270	126	196	253	171	197	263	158	146	197	132	177
MDC_13	5	194	284	126	187	0	171	170	263	140	146	200	132	174
MDC_13	5	194	284	126	199	0	180	170	266	155	146	200	135	183
MDC_14	5	192	0	132	181	253	171	170	272	137	146	197	132	186
MDC_14	5	192	0	132	181	253	180	170	272	140	146	200	132	186
MDC_15	5	188	270	126	202	253	180	194	266	140	146	200	135	177
MDC_15	5	188	270	126	202	253	180	194	269	155	146	200	138	180
MDC_16	5	190	284	126	181	253	165	170	263	140	146	200	132	174
MDC_16	5	192	284	126	181	253	168	200	266	143	146	200	135	180
MDC_17	5	190	276	126	187	268	174	170	263	140	146	200	132	174
MDC_17	5	190	276	129	187	277	174	170	263	143	146	206	138	174
MDC_18	5	188	268	126	181	253	165	0	263	140	146	200	132	171
MDC_18	5	188	268	129	202	253	165	0	269	140	146	200	135	171
MDC_19	5	188	268	126	0	253	174	170	263	140	146	200	132	168
MDC_19	5	188	268	129	0	256	174	170	269	155	146	200	135	174
MDC_20	5	188	268	126	190	271	168	170	263	143	146	200	135	186
MDC_20	5	188	268	132	199	271	180	173	272	143	146	206	138	186
H_1	6	190	270	126	187	253	171	173	266	137	146	194	135	174
H_1	6	190	270	129	202	280	180	173	266	140	146	197	135	174
H_2	6	190	274	126	181	253	168	200	263	140	146	209	135	183
H_2	6	190	276	126	187	253	168	200	266	155	146	209	135	183
H_3	6	188	268	129	181	259	174	197	266	140	146	200	129	174
H_3	6	188	268	129	181	259	180	197	269	140	146	200	138	177
H_4	6	180	268	129	181	271	174	173	263	152	140	209	132	177
H_4	6	190	268	129	187	280	180	173	275	155	146	209	135	177
H_5	6	188	284	126	181	256	180	173	263	155	146	209	132	177
H_5	6	190	284	129	190	280	180	173	269	158	146	209	138	177
H_6	6	188	284	129	181	250	165	170	266	140	146	197	135	183
H_6	6	188	284	129	181	250	180	173	269	140	146	200	135	189
H_7	6	188	284	126	202	256	180	173	263	140	146	200	135	174
H_7	6	190	284	129	202	256	180	173	266	140	146	200	135	174
H_8	6	188	270	126	196	0	165	173	263	140	146	200	132	168
H_8	6	188	270	129	199	0	168	173	269	155	146	200	135	168
H_9	6	188	276	129	181	268	168	173	263	140	146	206	135	174
H_9	6	188	284	141	202	268	180	173	269	155	149	206	135	174
H_10	6	188	284	126	196	253	165	170	263	140	146	200	132	174
H_10	6	188	284	126	199	253	180	170	275	140	146	200	138	174
H_11	6	188	284	126	181	271	168	176	263	140	146	200	132	183
H_11	6	188	284	126	187	271	171	176	275	140	146	200	132	183
H_12	6	188	270	0	181	0	180	170	266	137	146	209	132	177
H_12	6	188	284	0	187	0	180	170	269	140	146	209	138	183
H_13	6	188	284	129	196	253	174	176	266	137	146	0	132	174
H_13	6	188	284	129	202	253	180	176	272	158	146	0	138	174
H_14	6	188	276	126	187	0	171	200	263	140	146	200	132	174
H_14	6	190	276	126	196	0	180	200	269	155	146	200	135	174
H_15	6	188	268	123	187	0	165	170	263	140	146	200	135	171
H_15	6	188	268	123	190	0	174	170	269	140	146	200	138	171
H_16	6	190	284	0	181	253	174	170	263	140	134	200	138	174
H_16	6	190	284	0	190	253	180	170	263	143	146	200	138	186
H_17	6	188	268	129	187	259	168	164	263	137	140	200	132	174
H_17	6	188	268	129	199	259	180	164	266	140	146	209	138	186
H_18	6	188	284	126	187	253	168	176	263	143	146	200	132	174
H_18	6	188	284	126	190	259	174	176	266	155	146	206	132	174
H_19	6	188	272	126	190	259	180	197	263	140	146	200	132	186
H_19	6	188	284	126	190	259	180	197	266	140	146	200	135	186
H_20	6	188	270	126	187	253	165	173	266	140	146	200	138	174
H_20	6	188	270	126	187	253	171	173	269	140	146	200	141	174
H_21	6	188	270	126	202	259	165	173	269	140	146	206	138	174
H_21	6	188	270	129	202	259	180	176	275	140	146	209	141	174
C_19_1	7	190	284	126	181	259	168	173	269	140	146	203	135	171
C_19_1	7	192	284	126	190	262	174	173	269	155	146	209	135	174
C_19_2	7	190	268	126	190	268	171	173	263	140	146	200	132	174
C_19_2	7	190	284	126	202	280	180	197	275	155	146	200	138	183
C_19_3	7	190	268	129	190	250	165	173	263	140	146	200	135	174
C_19_3	7	190	268	129	190	253	180	173	269	155	146	200	138	177
C_19_4	7	190	284	126	196	259	165	173	263	152	146	200	132	186
C_19_4	7	190	284	126	196	259	168	173	263	155	146	209	138	186
C_19_5	7	190	284	126	187	253	180	176	260	140	146	200	126	174
C_19_5	7	190	284	126	187	253	180	176	263	140	146	200	132	186
C_19_6	7	190	268	132	196	268	168	170	272	137	146	200	132	174
C_19_6	7	190	268	132	196	268	168	170	272	155	146	200	141	174
C_19_7	7	190	268	126	184	280	171	197	266	137	146	200	135	174
C_19_7	7	190	270	126	184	280	180	197	269	140	146	206	135	174
C_19_8	7	190	268	132	181	268	168	173	266	137	146	200	132	174
C_19_8	7	190	268	132	196	268	168	173	272	155	146	200	141	174
C_19_9	7	190	268	126	187	268	165	170	263	152	146	200	132	186
C_19_9	7	190	268	126	196	268	180	170	263	155	146	209	141	186
C_19_10	7	190	268	126	187	268	165	173	263	152	146	200	135	186
C_19_10	7	190	268	129	196	268	180	173	263	155	146	209	141	186
C_19_11	7	190	284	123	181	271	165	173	266	140	146	200	135	168
C_19_11	7	190	284	129	181	271	180	173	269	155	146	200	138	183
C_19_12	7	190	284	126	190	259	168	176	263	140	146	200	129	171
C_19_12	7	190	284	126	202	259	171	176	275	140	146	200	135	174
C_19_13	7	190	284	126	187	259	165	173	263	152	146	200	132	186
C_19_13	7	190	284	126	196	259	180	173	263	155	146	209	138	186
C_19_14	7	190	284	126	190	253	165	197	266	140	146	200	138	174
C_19_14	7	190	284	126	202	253	174	197	269	155	146	200	138	174
C_18_1	8	190	278	126	187	253	180	0	263	155	146	200	132	174
C_18_1	8	190	278	126	190	253	180	0	269	155	146	200	138	177
C_18_2	8	190	268	126	202	0	168	173	263	140	146	200	132	165
C_18_2	8	190	268	126	202	0	180	173	269	155	146	200	135	165
C_18_3	8	190	268	126	181	253	171	170	269	137	146	200	138	171
C_18_3	8	190	270	126	190	253	180	170	275	140	146	200	141	171
C_18_4	8	190	0	126	181	0	168	164	0	137	146	200	135	168
C_18_4	8	192	0	126	202	0	168	164	0	140	146	200	138	174
C_18_5	8	190	268	129	0	259	165	170	263	137	146	0	132	171
C_18_5	8	190	268	132	0	259	165	170	263	140	146	0	132	171
C_18_6	8	190	268	126	190	0	180	0	269	140	146	206	129	174
C_18_6	8	190	268	126	190	0	180	0	272	140	146	206	132	174
C_18_7	8	190	270	126	181	253	180	0	266	137	146	200	129	174
C_18_7	8	190	284	126	202	253	180	0	269	155	146	200	138	174
C_18_8	8	186	268	123	187	250	171	0	269	140	146	197	135	174
C_18_8	8	186	282	123	187	259	180	0	269	140	146	200	135	174
C_18_9	8	190	284	126	202	280	165	173	263	137	146	197	132	177
C_18_9	8	198	284	126	202	280	180	173	263	137	146	200	135	177
C_18_11	8	190	274	126	187	253	171	0	266	140	146	200	132	165
C_18_11	8	190	274	126	202	280	180	0	266	155	146	200	141	174
C_18_12	8	188	268	126	187	253	171	0	266	137	146	200	138	174
C_18_12	8	188	278	126	202	253	180	0	269	137	146	200	138	174
SS_1	9	188	270	126	187	253	165	155	266	137	146	200	132	174
SS_1	9	190	284	126	190	271	180	155	266	155	146	200	135	174
SS_2	9	190	270	123	187	259	180	170	260	140	146	200	132	174
SS_2	9	192	284	126	190	259	180	170	269	155	146	200	132	174
SS_3	9	190	270	123	187	0	180	176	260	140	146	200	132	174
SS_3	9	192	270	126	190	0	180	176	269	155	146	200	132	174
SS_4	9	190	284	123	181	259	165	170	269	140	146	200	135	177
SS_4	9	192	284	123	196	259	180	170	269	155	146	209	138	183
SS_5	9	190	284	126	181	253	180	170	263	140	146	200	132	165
SS_5	9	190	284	126	187	253	180	170	266	155	146	200	132	174
SS_6	9	190	270	126	187	271	165	173	263	137	146	200	132	174
SS_6	9	192	270	129	187	271	180	173	263	140	146	200	138	189
SS_7	9	190	270	126	187	250	180	170	266	140	146	200	132	174
SS_7	9	192	270	126	187	271	180	170	266	155	146	200	141	174
SS_8	9	188	286	126	187	271	165	158	260	140	146	200	132	174
SS_8	9	192	286	126	190	271	180	158	269	155	146	200	138	186
SS_9	9	190	284	123	181	250	165	170	269	137	146	200	138	177
SS_9	9	192	284	123	196	250	180	170	269	155	146	209	138	186
SS_10	9	192	284	141	187	253	180	197	263	155	140	197	132	177
SS_10	9	192	284	144	196	253	180	197	269	155	146	200	138	186
SS_11	9	190	272	123	190	262	180	158	269	137	146	200	132	186
SS_11	9	192	284	123	190	271	180	158	269	137	146	206	135	186
SS_12	9	190	270	126	190	271	171	170	263	152	146	200	138	168
SS_12	9	190	270	129	196	271	171	170	269	155	146	200	141	171
SS_13	9	190	268	144	181	253	165	173	263	137	146	200	138	174
SS_13	9	192	268	144	187	259	180	173	269	137	146	200	138	186
SS_14	9	190	284	123	187	253	180	170	269	140	0	200	132	183
SS_14	9	190	284	126	187	253	180	170	269	155	0	209	138	186
SS_15	9	190	284	126	181	271	165	170	269	137	146	200	129	174
SS_15	9	190	284	129	181	271	171	170	269	140	146	200	141	174
SS_16	9	192	286	126	187	271	180	158	260	140	146	200	132	168
SS_16	9	192	286	129	190	271	180	158	266	155	146	200	138	168
SS_17	9	190	268	126	181	253	165	173	263	140	146	194	135	165
SS_17	9	192	268	126	190	253	180	173	269	155	146	200	138	174
SS_18	9	190	272	123	187	280	180	158	269	137	146	200	132	174
SS_18	9	190	284	123	190	280	180	158	269	140	146	206	135	186
SS_19	9	192	270	126	187	253	180	173	266	140	146	206	132	174
SS_19	9	192	284	129	190	253	180	173	269	140	146	206	141	174
SS_20	9	190	268	126	181	253	165	176	266	140	146	200	135	174
SS_20	9	192	268	126	202	253	180	176	266	140	146	200	135	174
SS_21	9	190	270	126	187	253	168	176	263	137	146	200	132	174
SS_21	9	190	284	126	190	253	171	176	263	140	146	200	132	174
SS_22	9	190	268	126	181	253	165	173	263	140	140	203	135	171
SS_22	9	190	268	126	190	253	174	173	269	140	146	209	141	171
M_1	10	190	268	126	202	271	165	170	263	137	146	200	138	165
M_1	10	190	268	126	202	271	180	170	275	155	146	200	138	165
M_2	10	190	284	129	187	253	165	170	263	137	146	200	129	174
M_2	10	190	284	129	199	253	168	176	263	140	146	200	132	177
M_3	10	190	270	126	187	250	168	170	0	140	146	200	132	174
M_3	10	190	270	126	202	253	180	173	0	155	146	200	138	174
M_4	10	190	268	126	190	280	171	176	263	143	146	200	135	174
M_4	10	190	268	126	202	280	180	197	269	155	146	200	135	177
M_5	10	188	284	126	187	280	0	173	266	140	146	194	135	174
M_5	10	188	284	126	190	280	0	176	269	140	146	206	141	177
M_6	10	188	284	126	187	253	171	170	0	137	146	200	135	177
M_6	10	188	284	126	187	253	174	176	0	137	146	200	138	177
M_7	10	190	270	123	202	268	180	176	263	140	146	179	132	177
M_7	10	192	270	126	202	268	180	176	269	155	146	179	138	177
M_8	10	188	284	126	187	259	165	176	0	140	146	200	132	174
M_8	10	188	284	126	187	259	168	176	0	155	146	200	135	174
M_9	10	190	268	126	190	280	171	170	266	143	146	200	132	177
M_9	10	192	268	129	202	280	180	176	272	155	146	206	132	180
M_10	10	190	268	126	187	253	180	170	266	152	143	200	135	174
M_10	10	192	268	126	190	253	180	170	266	155	146	200	138	174
M_11	10	190	268	129	181	271	165	170	0	140	137	200	135	186
M_11	10	192	284	144	181	271	180	170	0	140	146	200	141	186
M_12	10	190	268	126	187	280	168	197	266	140	146	206	135	174
M_12	10	190	284	126	202	280	180	197	266	155	146	206	138	177
M_13	10	190	276	126	175	271	168	158	260	0	0	203	132	171
M_13	10	192	276	132	196	271	180	176	263	0	0	203	135	171
M_14	10	190	276	126	175	253	180	170	263	0	146	203	132	171
M_14	10	192	276	129	187	253	180	185	263	0	146	209	135	171
M_15	10	190	284	126	187	271	165	170	269	140	137	200	138	171
M_15	10	190	284	126	202	280	165	173	275	155	137	200	138	177
M_16	10	190	276	126	190	250	168	170	0	140	146	209	132	177
M_16	10	190	276	126	199	271	180	170	0	155	146	209	135	186
M_17	10	190	270	126	175	253	165	158	0	137	0	200	132	174
M_17	10	192	270	132	202	253	168	176	0	155	0	203	135	192
HY_1	11	192	284	123	187	259	171	170	263	140	146	200	132	174
HY_1	11	192	284	126	187	259	180	170	275	155	146	200	138	174
HY_2	11	190	270	123	0	271	171	170	269	137	143	200	135	171
HY_2	11	190	270	129	0	271	180	170	269	140	146	200	135	171
HY_3	11	190	270	123	199	0	165	170	263	143	146	197	132	171
HY_3	11	192	270	129	199	0	171	170	263	155	146	200	135	171
HY_4	11	166	284	123	172	253	171	170	263	140	146	200	135	171
HY_4	11	192	284	126	181	280	174	170	263	155	146	200	138	174
HY_5	11	190	272	129	0	280	171	170	266	140	146	197	129	177
HY_5	11	190	284	129	0	280	171	170	269	140	146	200	132	177
HY_6	11	192	270	132	0	280	171	170	0	137	146	200	138	174
HY_6	11	192	270	132	0	280	180	170	0	155	146	200	138	174
HY_7	11	170	270	123	199	0	180	170	269	140	146	203	132	174
HY_7	11	180	270	126	199	0	180	170	275	155	146	203	135	174
HY_8	11	190	270	126	0	256	168	170	266	140	146	185	132	174
HY_8	11	192	270	126	0	274	180	170	266	140	146	200	138	174
HY_9	11	170	284	123	0	271	174	170	263	140	146	200	132	174
HY_9	11	170	284	123	0	271	180	170	263	155	146	200	132	174
HY_10	11	170	284	126	0	0	171	170	0	140	146	173	126	174
HY_10	11	170	284	126	0	0	171	170	0	140	146	206	135	174
HY_11	11	192	284	126	181	271	174	170	272	137	146	200	132	174
HY_11	11	192	284	129	187	271	180	170	275	140	146	200	132	177
HY_12	11	190	270	126	190	274	168	170	263	140	146	203	123	186
HY_12	11	190	270	132	190	280	174	170	266	155	146	203	132	186
HY_13	11	190	270	126	0	256	180	170	0	155	146	200	132	165
HY_13	11	190	284	126	0	256	180	170	0	155	146	200	135	174
HY_14	11	192	284	126	172	253	168	170	263	137	146	200	132	171
HY_14	11	192	284	126	190	253	171	170	272	140	146	200	135	174
HHO_1	12	190	284	126	193	271	168	0	263	137	146	194	132	174
HHO_1	12	190	284	126	196	271	174	0	269	137	146	194	132	177
HHO_2	12	190	270	126	0	253	180	170	263	140	146	200	135	171
HHO_2	12	190	270	126	0	259	180	173	275	152	146	206	135	177
HHO_3	12	190	268	126	0	280	168	170	269	140	143	197	132	177
HHO_3	12	190	268	126	0	280	180	170	269	140	146	197	138	177
HHO_4	12	190	284	126	190	253	165	170	263	140	146	200	132	174
HHO_4	12	196	284	126	199	253	171	170	269	155	146	212	135	174
HHO_5	12	166	270	126	199	271	171	170	263	140	146	203	132	174
HHO_5	12	180	284	126	199	271	180	170	263	152	146	203	132	186
HHO_6	12	192	0	126	196	253	171	170	263	137	140	194	135	171
HHO_6	12	194	0	126	196	253	180	170	269	155	146	200	141	171
HHO_7	12	188	284	123	187	259	0	170	269	140	146	194	132	174
HHO_7	12	188	284	126	199	259	0	173	275	143	146	200	138	189
HHO_8	12	190	268	126	190	253	165	170	263	140	146	200	135	174
HHO_8	12	190	284	126	199	253	171	200	269	155	146	212	141	174
HHO_9	12	190	268	132	0	0	171	170	263	140	146	200	132	168
HHO_9	12	192	270	132	0	0	180	170	266	188	146	206	135	174
HHO_10	12	190	284	129	187	259	174	170	263	140	146	206	132	168
HHO_10	12	192	284	129	196	259	180	173	269	155	146	206	135	171
HHO_11	12	190	284	126	199	253	174	170	266	140	146	191	135	177
HHO_11	12	190	284	126	199	271	180	170	269	152	146	206	135	177
HHO_12	12	192	272	126	202	259	0	170	263	140	146	200	132	174
HHO_12	12	192	272	126	202	271	0	170	266	155	146	200	138	174
HHO_13	12	190	272	153	190	262	0	170	269	140	0	200	132	171
HHO_13	12	190	272	153	199	271	0	170	275	155	0	200	141	183
HHO_14	12	190	268	126	199	271	174	170	266	140	146	209	135	174
HHO_14	12	190	268	126	199	271	174	173	269	155	146	209	135	174
HHO_15	12	190	284	132	0	259	168	170	260	155	146	200	135	180
HHO_15	12	190	284	132	0	271	171	170	263	155	146	200	135	183
HHO_16	12	192	268	126	187	0	180	170	0	140	146	200	129	177
HHO_16	12	192	268	126	187	0	189	176	0	155	146	200	132	177
HHO_17	12	190	268	126	0	259	168	170	263	137	137	200	132	174
HHO_17	12	190	268	126	0	259	180	170	269	155	146	200	135	186
HHO_18	12	190	284	129	190	253	165	170	263	137	143	206	132	168
HHO_18	12	190	284	129	190	271	180	170	263	140	146	209	138	177
HHO_19	12	190	270	126	196	253	168	170	263	188	146	206	138	177
HHO_19	12	192	284	126	202	253	171	176	272	188	146	206	138	177
HHO_20	12	190	268	126	190	253	180	170	269	155	146	200	135	177
HHO_20	12	190	268	126	190	253	180	170	269	155	146	200	141	177
HHO_21	12	190	268	126	175	271	168	170	266	152	137	194	132	165
HHO_21	12	190	268	132	199	271	171	170	269	155	146	194	138	174
HHO_22	12	190	270	126	0	259	174	176	263	0	146	200	132	174
HHO_22	12	190	270	129	0	259	174	176	263	0	146	200	138	174
HHO_23	12	190	270	129	202	253	0	170	263	155	146	200	141	165
HHO_23	12	192	274	141	202	253	0	170	275	155	146	200	141	174
HHO_24	12	190	268	126	202	0	0	170	263	140	146	200	138	174
HHO_24	12	198	268	126	202	0	0	170	269	155	146	206	141	183
HHO_25	12	190	284	123	0	253	171	170	263	140	146	206	135	168
HHO_25	12	190	284	129	0	253	180	200	263	155	146	206	135	168
HHO_26	12	188	284	129	181	280	168	170	263	140	146	200	132	174
HHO_26	12	188	284	129	187	280	174	170	269	140	146	200	132	174
HHO_27	12	192	268	126	202	256	180	170	263	140	140	200	132	174
HHO_27	12	192	268	126	202	256	180	173	263	155	140	200	135	186
HSM_1	13	190	284	126	196	253	168	170	269	152	146	200	132	177
HSM_1	13	190	284	126	199	253	180	170	272	155	146	209	135	177
HSM_2	13	190	270	126	196	250	180	170	263	140	134	203	132	171
HSM_2	13	192	270	129	196	280	180	170	269	140	146	203	138	186
HSM_3	13	190	284	126	202	250	171	0	266	0	146	200	135	174
HSM_3	13	190	286	126	202	280	180	0	266	0	146	200	141	186
HSM_4	13	192	284	126	187	271	171	170	263	140	146	200	135	171
HSM_4	13	192	284	126	196	280	180	173	263	140	146	200	135	171
HSM_5	13	190	268	129	181	259	165	203	263	140	146	209	129	174
HSM_5	13	190	268	129	187	259	168	203	275	140	146	209	132	189
HSM_6	13	180	282	126	202	271	165	170	263	143	143	200	138	174
HSM_6	13	180	284	126	202	271	180	170	269	155	146	209	141	174
HSM_7	13	170	270	129	187	253	171	170	263	140	146	200	135	171
HSM_7	13	190	270	129	190	280	180	170	269	158	149	200	141	171
HSM_8	13	190	284	126	190	256	165	170	263	140	143	200	135	186
HSM_8	13	190	284	126	199	271	171	170	272	140	146	200	138	186
HSM_9	13	190	270	126	181	253	0	170	263	137	146	203	135	174
HSM_9	13	190	270	126	190	259	0	170	269	140	146	203	138	174
HSM_10	13	190	0	126	0	271	174	170	263	140	146	200	135	171
HSM_10	13	190	0	126	0	271	180	173	263	152	146	200	138	171
HSM_11	13	190	270	126	0	253	174	170	263	152	146	179	135	174
HSM_11	13	190	276	129	0	253	180	170	269	155	146	179	138	177
HSM_12	13	190	272	126	190	280	168	170	263	140	146	197	135	171
HSM_12	13	192	272	126	190	280	180	170	263	140	146	200	138	171
HSM_13	13	190	284	126	181	265	168	170	266	140	140	200	132	168
HSM_13	13	190	284	126	190	280	180	170	269	140	146	200	135	168
HSM_14	13	190	284	129	187	259	165	170	263	0	140	206	135	174
HSM_14	13	198	284	141	196	259	180	170	275	0	146	209	138	174
HSM_15	13	190	284	126	0	271	171	170	263	140	146	194	132	174
HSM_15	13	192	284	126	0	271	180	170	269	140	146	194	132	174
HSM_16	13	192	270	126	187	268	171	170	263	140	146	200	135	174
HSM_16	13	192	270	126	196	271	174	170	269	140	146	200	138	174
HSM_17	13	190	270	123	0	271	171	170	263	140	146	200	126	171
HSM_17	13	190	284	123	0	280	180	170	269	155	146	200	138	174
HSM_18	13	190	284	132	190	253	174	170	263	140	146	200	135	174
HSM_18	13	192	284	132	199	253	174	170	263	140	146	203	138	186
HSM_19	13	190	268	126	0	253	165	170	257	140	146	200	135	177
HSM_19	13	190	268	126	0	253	171	170	269	155	146	200	138	177
HSM_20	13	190	272	126	0	280	168	170	0	140	146	197	132	174
HSM_20	13	192	284	126	0	280	171	170	0	140	146	197	132	174
HSM_21	13	192	270	126	202	271	0	170	0	140	146	194	132	165
HSM_21	13	192	276	126	217	271	0	170	0	155	146	200	135	174
HSM_22	13	190	284	126	187	253	0	170	0	140	146	194	132	174
HSM_22	13	190	284	126	187	253	0	170	0	140	146	200	135	183
HSM_23	13	190	270	129	187	271	165	170	263	140	143	203	132	177
HSM_23	13	190	270	129	199	274	189	197	263	152	146	203	135	177
HSM_24	13	190	276	126	181	253	0	170	269	140	146	200	129	165
HSM_24	13	190	276	126	199	259	0	170	269	140	146	200	135	174
HSM_25	13	190	270	126	181	262	174	170	263	140	146	197	135	186
HSM_25	13	192	270	126	199	280	180	170	263	140	146	200	141	186
HSM_26	13	192	270	129	199	253	180	170	263	140	146	200	138	171
HSM_26	13	192	270	129	199	271	180	170	269	155	146	200	141	189
HSM_27	13	192	270	126	190	259	180	170	263	140	146	194	132	174
HSM_27	13	192	276	126	190	259	180	170	266	155	146	200	135	186
HSM_28	13	190	284	126	187	250	0	170	263	152	140	200	135	174
HSM_28	13	190	284	126	196	271	0	170	269	155	140	206	138	174
HSM_29	13	190	270	126	199	259	168	170	0	140	146	200	132	177
HSM_29	13	192	270	129	199	259	168	170	0	155	146	209	132	177
HSM_30	13	190	268	126	199	0	174	170	269	140	146	200	135	165
HSM_30	13	190	268	126	199	0	180	170	269	140	146	200	138	165
KTS_1	14	190	268	129	0	259	174	170	263	140	137	200	132	165
KTS_1	14	190	284	129	0	259	174	170	266	140	146	200	132	177
KTS_2	14	190	268	141	0	259	171	170	260	140	146	200	132	171
KTS_2	14	190	268	153	0	271	180	170	260	140	146	200	135	174
KTS_3	14	190	272	129	202	271	180	170	263	140	146	200	132	171
KTS_3	14	190	272	141	202	271	180	176	263	143	146	200	132	177
KTS_4	14	190	272	126	196	271	171	170	263	140	146	206	132	165
KTS_4	14	190	272	126	202	271	171	170	269	143	146	206	132	183
KTS_5	14	190	280	126	0	0	171	170	263	140	146	203	132	168
KTS_5	14	192	284	126	0	0	180	170	263	155	146	203	135	177
KTS_6	14	190	270	126	199	271	168	170	269	137	146	200	132	168
KTS_6	14	192	270	126	199	280	174	173	269	140	146	200	132	174
KTS_7	14	190	272	126	202	256	165	170	266	140	146	197	132	168
KTS_7	14	190	272	126	202	280	171	203	266	143	146	206	138	180
KTS_8	14	190	284	129	187	259	165	170	263	140	146	200	132	165
KTS_8	14	190	284	129	199	259	174	173	275	143	146	200	132	186
KTS_9	14	190	284	129	181	250	180	170	266	140	137	200	138	177
KTS_9	14	190	284	129	187	250	180	179	269	155	146	206	141	180
KTS_10	14	190	284	126	196	280	180	170	263	140	146	194	132	174
KTS_10	14	192	284	126	199	280	180	170	269	155	146	197	132	177
KTS_11	14	190	284	129	211	259	168	173	263	140	146	200	132	177
KTS_11	14	190	284	132	211	259	180	197	269	140	146	200	132	177
KTS_12	14	190	284	126	196	268	168	185	263	140	146	200	132	165
KTS_12	14	190	284	126	196	271	168	185	272	155	146	200	132	183
KTS_13	14	190	284	132	187	259	180	170	263	140	146	200	132	171
KTS_13	14	190	284	132	187	259	180	170	272	140	146	200	132	177
NAY_1	15	190	284	123	190	259	180	176	269	140	146	200	132	174
NAY_1	15	190	284	123	199	259	180	176	272	143	149	200	138	174
NAY_2	15	190	284	126	187	259	171	197	266	140	146	197	135	171
NAY_2	15	190	284	126	187	259	180	197	269	155	146	200	138	177
NAY_3	15	188	270	126	196	0	165	179	266	140	146	200	132	174
NAY_3	15	188	276	126	202	0	165	179	269	155	146	209	132	174
NAY_4	15	190	276	129	196	271	180	170	263	140	146	194	132	180
NAY_4	15	190	278	129	196	271	180	203	266	140	146	200	132	183
NAY_5	15	190	284	129	181	250	174	170	269	152	146	200	132	174
NAY_5	15	192	284	129	190	271	180	173	272	155	146	206	135	177
NAY_6	15	190	282	129	0	0	174	170	263	140	146	200	135	174
NAY_6	15	190	282	129	0	0	180	170	269	140	146	206	138	174
NAY_7	15	190	268	126	181	253	168	170	0	143	146	200	126	186
NAY_7	15	190	284	126	187	253	180	170	0	155	146	206	135	186
NAY_8	15	190	272	126	181	259	168	170	0	155	0	200	135	171
NAY_8	15	192	272	126	190	259	180	170	0	158	0	200	135	186
NAY_9	15	190	284	126	187	271	165	170	266	140	137	200	138	177
NAY_9	15	190	284	126	196	271	171	170	269	143	146	209	141	177
KB_1	16	190	284	126	190	253	171	170	263	140	146	200	135	171
KB_1	16	192	284	126	199	253	180	170	263	155	146	200	138	177
KB_2	16	190	270	132	187	271	180	170	263	140	146	200	135	171
KB_2	16	190	270	132	187	271	180	170	269	155	146	206	138	174
KB_3	16	192	270	126	181	259	0	0	263	140	137	200	135	177
KB_3	16	192	270	126	190	259	0	0	269	140	146	200	138	177
KB_4	16	190	284	132	190	271	174	170	263	140	146	200	135	171
KB_4	16	190	284	132	190	271	180	173	269	140	146	206	138	174
KB_5	16	190	284	126	0	0	180	170	0	140	146	206	135	171
KB_5	16	190	284	126	0	0	180	173	0	155	146	209	138	174
KB_6	16	190	270	126	181	253	165	170	0	140	0	200	132	174
KB_6	16	190	270	126	181	253	174	173	0	140	0	200	135	174
KB_7	16	190	284	132	190	271	174	170	263	140	146	200	135	171
KB_7	16	190	284	132	190	271	180	173	269	155	146	206	138	171
KB_8	16	190	268	126	190	253	180	170	0	140	146	200	135	174
KB_8	16	190	268	126	190	253	180	173	0	155	146	206	135	186
HUI_1	17	190	268	126	199	271	174	170	263	140	143	200	129	177
HUI_1	17	190	270	126	199	271	174	170	266	155	146	200	132	183
HUI_2	17	190	268	126	190	250	180	170	269	140	140	200	138	183
HUI_2	17	190	284	129	199	280	180	176	269	155	140	200	141	183
HUI_3	17	190	284	132	187	253	171	170	266	140	146	206	132	174
HUI_3	17	190	284	132	190	253	171	170	272	155	146	206	138	174
HUI_4	17	190	270	126	0	271	165	0	263	137	146	200	132	177
HUI_4	17	190	284	129	0	271	180	0	269	140	146	200	135	186
IZ_1	18	190	284	129	187	253	165	173	263	140	146	200	132	165
IZ_1	18	192	284	129	196	253	171	203	269	140	146	200	132	183
IZ_2	18	190	268	126	196	271	165	170	263	140	137	200	135	171
IZ_2	18	190	270	126	196	271	180	170	263	140	146	200	135	177
IZ_3	18	190	274	126	181	271	174	170	263	140	146	179	135	174
IZ_3	18	192	274	126	190	271	180	170	266	140	146	197	135	186
IZ_4	18	190	268	126	187	259	171	170	260	140	146	200	135	171
IZ_4	18	190	274	126	202	259	180	170	269	140	146	200	135	174
IZ_5	18	170	268	126	190	262	165	170	263	137	146	200	135	171
IZ_5	18	180	268	129	199	274	174	173	269	140	146	200	135	174
IZ_6	18	190	284	126	187	268	165	170	266	140	146	200	132	171
IZ_6	18	190	284	126	190	280	174	170	269	155	146	200	135	174
IZ_7	18	190	284	123	0	256	168	170	0	140	146	176	123	174
IZ_7	18	190	284	126	0	256	180	170	0	155	146	200	135	189
IZ_8	18	190	268	123	199	250	165	200	260	140	146	194	132	177
IZ_8	18	192	268	123	199	250	171	200	263	143	149	194	135	177
IZ_9	18	190	268	126	199	259	171	170	263	140	146	200	132	174
IZ_9	18	190	268	126	199	259	174	170	263	155	146	200	132	174
IZ_10	18	190	268	126	0	271	168	173	266	140	140	200	135	174
IZ_10	18	192	272	126	0	271	168	173	269	155	146	200	141	174
IZ_11	18	190	268	126	190	253	168	170	260	140	146	200	126	174
IZ_11	18	190	284	129	190	253	168	170	263	140	146	200	132	174
IZ_12	18	190	268	126	181	253	165	197	266	140	146	206	132	171
IZ_12	18	190	268	129	187	253	174	197	269	140	146	206	135	180
IZ_13	18	190	270	132	187	253	174	170	263	155	143	179	132	165
IZ_13	18	190	270	132	187	253	174	173	269	158	146	179	138	174
IZ_14	18	190	268	126	0	280	174	170	263	152	146	200	120	174
IZ_14	18	190	272	126	0	280	180	170	269	155	146	200	138	174
IZ_15	18	190	276	129	187	259	174	170	263	140	146	200	132	165
IZ_15	18	190	276	129	187	259	180	173	263	155	146	200	138	165
IZ_16	18	192	268	129	187	271	171	170	263	140	146	200	135	183
IZ_16	18	192	268	129	202	271	180	170	266	155	149	200	135	189
IZ_17	18	190	274	126	187	259	168	170	263	140	146	200	126	174
IZ_17	18	190	274	126	199	259	180	173	266	155	146	200	135	174
IZ_18	18	190	284	126	0	271	171	170	257	140	146	194	141	177
IZ_18	18	190	284	129	0	271	171	170	257	143	146	200	141	177
IZ_19	18	190	268	126	181	271	168	170	263	140	146	200	132	171
IZ_19	18	190	284	129	181	271	168	173	266	155	146	206	132	174
IZ_20	18	190	270	132	199	256	165	197	263	137	146	179	135	174
IZ_20	18	192	270	132	202	271	165	200	269	140	146	200	138	174
IZ_21	18	190	268	126	0	0	165	170	272	137	146	200	135	174
IZ_21	18	192	284	126	0	0	180	170	272	155	146	200	138	174
IZ_22	18	190	268	126	181	0	174	170	263	140	146	179	135	174
IZ_22	18	190	274	126	190	0	180	173	266	140	146	203	138	174
IZ_23	18	190	284	126	187	265	180	170	263	140	146	200	132	168
IZ_23	18	190	284	126	199	280	180	170	266	143	146	200	132	186
IZ_24	18	190	274	126	181	253	165	170	263	140	146	194	135	174
IZ_24	18	190	284	126	199	253	180	173	266	143	146	194	135	174
IZ_25	18	190	284	126	187	268	180	170	263	140	140	200	135	165
IZ_25	18	192	284	126	199	268	180	170	266	140	146	200	141	186
IZ_26	18	190	284	126	0	0	168	170	260	140	140	200	132	174
IZ_26	18	190	284	129	0	0	174	170	260	143	146	200	132	174
IZ_27	18	190	272	129	199	256	165	173	263	140	137	200	132	174
IZ_27	18	190	272	129	199	271	180	173	263	140	140	200	138	177
TU_T1-1	19	190	270	126	190	259	174	170	263	140	134	200	132	189
TU_T1-1	19	198	270	126	199	259	180	170	263	155	146	200	132	189
TU_T1-2	19	190	268	129	196	253	168	170	263	140	146	200	132	165
TU_T1-2	19	190	268	129	199	280	171	200	266	152	149	200	135	165
TU_T1-3	19	190	270	126	196	271	180	197	266	140	146	194	132	171
TU_T1-3	19	192	270	129	202	271	180	197	269	140	149	194	138	174
TU_T1-4	19	190	272	126	187	268	165	173	263	140	146	200	138	171
TU_T1-4	19	190	272	132	190	268	171	173	269	155	146	200	138	174
TU_T1-5	19	190	268	129	190	262	165	197	263	137	146	200	132	171
TU_T1-5	19	192	270	129	190	262	171	197	269	140	146	200	135	180
TU_T1-6	19	190	270	129	202	250	171	173	263	140	146	200	132	174
TU_T1-6	19	190	284	132	202	250	180	173	266	140	146	200	135	177
TU_T1-7	19	192	270	126	190	253	174	170	263	140	146	191	132	165
TU_T1-7	19	192	270	129	199	253	180	170	263	155	146	191	138	183
TU_T1-8	19	190	270	129	187	259	168	170	269	140	143	200	132	174
TU_T1-8	19	190	270	132	199	259	168	182	272	140	146	200	141	174
TU_T1-9	19	190	270	0	187	253	171	170	266	140	143	200	138	168
TU_T1-9	19	192	270	0	196	259	180	170	269	140	146	200	138	186
TU_T1-10	19	190	272	129	199	253	174	170	263	140	146	197	132	171
TU_T1-10	19	190	272	132	199	259	180	170	266	155	146	200	135	177
TU_T1-11	19	190	268	126	190	253	174	197	263	140	134	200	135	189
TU_T1-11	19	190	286	126	199	253	180	197	269	140	146	200	138	189
TU_T1-12	19	190	284	123	0	250	180	170	263	143	146	206	132	174
TU_T1-12	19	190	284	129	0	250	180	200	269	155	146	209	132	174
TU_T1-13	19	190	276	126	190	271	174	173	266	155	146	200	132	168
TU_T1-13	19	190	276	126	196	271	180	173	269	155	146	200	132	186
TU_T1-14	19	190	276	126	190	271	174	173	266	155	146	200	132	168
TU_T1-14	19	190	276	129	196	271	180	173	269	155	146	200	132	177
TU_T1-15	19	192	268	126	199	253	180	170	263	140	146	200	132	174
TU_T1-15	19	192	270	126	199	253	180	170	269	140	146	200	138	180
TU_T1-16	19	190	270	126	181	271	165	173	263	140	146	200	132	171
TU_T1-16	19	192	284	129	181	271	174	194	269	155	146	209	135	171
TU_T1-17	19	190	270	126	211	271	183	170	269	140	146	200	132	171
TU_T1-17	19	192	270	132	211	271	183	170	275	155	146	206	132	180
TU_T1-18	19	190	282	129	187	253	168	170	263	155	146	200	138	174
TU_T1-18	19	190	286	129	196	280	171	170	263	155	146	200	141	180
TU_T1-19	19	190	284	129	172	250	168	158	260	140	0	200	138	174
TU_T1-19	19	190	284	129	199	250	168	158	266	155	0	200	138	177
TU_T1-20	19	190	268	126	196	271	180	170	266	140	146	194	132	171
TU_T1-20	19	190	268	129	202	271	180	197	269	140	149	194	138	171
TU_T1-21	19	190	272	126	187	271	168	170	266	155	146	200	132	174
TU_T1-21	19	190	272	129	196	271	180	203	269	155	149	200	138	174
TU_T1-22	19	190	270	126	187	271	174	170	263	137	143	200	138	174
TU_T1-22	19	190	284	132	187	271	174	170	266	140	146	200	138	174
TU_T1-23	19	190	284	132	187	271	180	170	263	140	146	200	132	177
TU_T1-23	19	190	284	132	199	271	180	182	269	152	146	200	132	177
TU_T1-24	19	190	284	0	187	0	168	170	263	140	140	200	129	180
TU_T1-24	19	190	284	0	196	0	171	170	263	155	146	200	135	180
TU_T1-26	19	190	270	0	196	280	180	170	263	140	143	200	132	165
TU_T1-26	19	190	284	0	196	280	180	170	275	155	146	200	138	183
TU_T2-1	20	192	268	126	199	271	180	170	266	137	137	200	135	171
TU_T2-1	20	192	268	129	199	280	180	170	269	140	146	200	135	177
TU_T2-2	20	190	268	129	190	253	174	203	272	155	140	200	132	168
TU_T2-2	20	192	284	129	190	253	189	203	275	155	146	200	132	177
TU_T2-3	20	190	268	126	190	250	165	170	263	140	146	206	132	177
TU_T2-3	20	190	268	126	202	256	168	203	272	155	146	206	141	186
TU_T2-4	20	190	272	129	187	268	168	173	266	140	146	200	132	174
TU_T2-4	20	190	284	129	187	268	180	173	266	155	146	206	138	186
TU_T2-5	20	190	276	126	199	253	168	170	263	140	143	200	132	174
TU_T2-5	20	190	276	129	199	280	168	170	263	155	146	200	135	177
TU_T2-6	20	190	284	132	190	271	168	170	269	140	134	200	132	177
TU_T2-6	20	190	284	132	199	271	174	170	275	140	146	200	135	177
TU_T2-7	20	192	284	129	193	253	165	173	263	140	137	200	132	168
TU_T2-7	20	192	284	129	199	253	174	173	263	143	140	200	132	168
TU_T2-8	20	190	270	129	190	0	174	170	269	140	140	203	135	168
TU_T2-8	20	190	284	129	190	0	174	170	275	155	140	203	141	168
TU_T2-9	20	190	268	129	181	250	168	170	263	143	146	200	132	177
TU_T2-9	20	190	268	129	187	253	174	170	269	155	146	200	138	177
TU_T2-10	20	190	268	129	181	271	165	170	263	140	146	197	132	171
TU_T2-10	20	192	284	153	193	271	174	170	272	140	146	197	135	171
TU_T2-11	20	190	274	129	190	271	168	176	266	152	146	200	132	171
TU_T2-11	20	190	274	129	190	271	174	200	275	155	146	200	138	171
TU_T2-12	20	190	284	126	187	259	174	173	263	137	140	200	132	174
TU_T2-12	20	190	284	126	187	259	180	173	269	140	146	200	135	174
TU_T2-13	20	190	268	153	187	253	174	170	266	140	146	200	132	165
TU_T2-13	20	190	284	153	190	271	180	170	275	155	146	200	132	171
TU_T2-14	20	190	284	126	190	253	168	170	266	140	146	206	132	174
TU_T2-14	20	190	284	129	190	253	171	170	266	143	146	206	135	177
TU_T2-15	20	188	274	129	196	0	174	170	263	143	137	200	0	171
TU_T2-15	20	188	284	132	202	0	174	170	263	143	146	200	0	174
TU_T2-16	20	190	284	129	190	253	168	170	263	140	146	209	132	171
TU_T2-16	20	190	284	129	190	253	180	170	269	143	146	209	135	171
TU_T2-17	20	190	270	126	196	0	168	170	263	140	146	200	135	174
TU_T2-17	20	190	284	126	196	0	174	170	269	155	146	200	138	174
TU_T2-18	20	190	268	126	199	0	168	197	263	140	146	206	132	174
TU_T2-18	20	190	270	126	199	0	174	197	263	140	149	206	135	174
TU_T2-19	20	190	270	126	190	271	171	200	263	140	146	200	132	174
TU_T2-19	20	190	284	129	196	271	174	200	263	155	146	200	138	174
TU_T2-20	20	190	284	126	199	0	174	197	263	140	137	200	132	174
TU_T2-20	20	190	284	129	202	0	180	197	269	155	146	200	135	183
TU_T2-21	20	188	284	126	190	253	165	173	263	140	137	200	132	177
TU_T2-21	20	188	284	129	196	253	165	173	269	140	149	206	141	177
TU_T2-22	20	190	284	126	187	253	180	170	266	140	143	200	132	171
TU_T2-22	20	190	284	126	187	253	180	173	269	155	146	200	132	174
TU_T2-23	20	190	268	126	196	250	168	170	263	140	146	200	132	171
TU_T2-23	20	192	284	126	196	250	180	170	266	155	146	200	135	171
TU_T2-24	20	190	274	126	181	253	165	173	263	140	146	206	135	174
TU_T2-24	20	190	276	126	196	253	174	185	263	155	149	206	135	174
TU_T2-25	20	190	284	129	187	253	168	170	266	140	146	200	132	183
TU_T2-25	20	190	284	129	187	280	180	203	266	155	146	200	135	183
TU_T2-26	20	188	268	126	187	250	168	197	263	140	149	200	132	174
TU_T2-26	20	188	284	126	199	253	180	197	263	143	149	206	135	174
TU_T2-27	20	190	284	129	0	271	165	170	263	140	143	197	132	174
TU_T2-27	20	190	284	141	0	271	180	197	263	155	146	200	138	174
TU_T2-28	20	188	268	126	196	0	168	170	263	143	146	200	132	165
TU_T2-28	20	188	268	129	199	0	180	170	269	155	146	206	135	165
TU_T2-29	20	192	274	126	187	0	165	170	263	140	146	206	132	165
TU_T2-29	20	192	274	129	196	0	180	203	263	155	146	206	132	177
TU_T2-30	20	190	284	126	187	0	180	170	263	140	146	200	132	174
TU_T2-30	20	190	284	126	199	0	180	170	263	140	149	206	132	174
TU_T2-31	20	190	270	126	202	253	174	140	266	140	146	206	132	174
TU_T2-31	20	190	284	126	202	271	174	170	266	140	146	206	138	186
TU_T2-32	20	192	270	129	199	253	168	173	263	140	146	200	132	180
TU_T2-32	20	192	284	141	199	253	174	173	269	143	146	200	132	183
TU_T2-33	20	188	284	126	196	253	168	170	266	140	146	200	132	171
TU_T2-33	20	188	284	126	196	253	168	170	269	155	149	209	135	174
TU_T2-34	20	190	270	129	187	259	174	170	263	140	146	200	132	174
TU_T2-34	20	190	270	129	190	259	174	170	263	155	146	200	135	192
SZ_1	21	192	284	129	190	250	165	170	269	140	146	200	132	165
SZ_1	21	192	284	129	208	253	165	170	272	140	146	200	138	165
SZ_2	21	190	270	129	187	259	165	173	263	137	146	194	135	165
SZ_2	21	190	270	132	199	259	165	173	269	140	146	200	135	165
SZ_3	21	190	270	126	181	253	168	179	263	140	146	200	135	174
SZ_3	21	192	270	129	199	253	171	179	263	140	146	200	135	174
SZ_4	21	190	268	126	172	253	174	173	260	155	146	200	135	171
SZ_4	21	190	274	129	190	280	180	203	269	155	146	200	135	186
SZ_5	21	180	270	126	187	253	165	173	263	140	146	209	138	180
SZ_5	21	190	270	132	187	265	180	173	272	143	146	209	138	180
SZ_6	21	190	270	129	181	259	165	170	263	140	146	197	138	174
SZ_6	21	190	272	129	181	259	180	170	263	152	146	200	138	174
SZ_8	21	170	274	126	196	253	168	170	263	140	146	209	132	174
SZ_8	21	192	284	126	196	280	168	197	275	140	146	209	132	174
SZ_9	21	190	268	129	193	256	168	170	266	140	143	200	132	177
SZ_9	21	190	268	129	199	280	174	170	269	152	146	200	132	177
SZ_12	21	190	268	129	187	271	171	176	266	152	146	194	135	174
SZ_12	21	190	268	129	190	271	171	176	269	155	146	194	138	174
SZ_13	21	190	270	126	181	253	174	170	263	140	146	200	132	174
SZ_13	21	190	270	129	181	271	180	170	269	155	146	209	138	174
SZ_17	21	190	270	129	181	253	165	170	269	137	146	200	132	168
SZ_17	21	190	276	129	202	262	165	170	272	140	146	200	141	171
NT_1	22	190	272	129	187	250	165	170	260	155	146	200	135	174
NT_1	22	192	276	129	196	259	168	170	269	155	146	206	138	177
NT_2	22	190	270	126	187	0	171	170	263	140	146	200	132	168
NT_2	22	192	270	129	196	0	180	170	263	140	146	200	135	177
NT_3	22	190	268	129	196	259	165	173	263	140	146	206	132	177
NT_3	22	190	284	129	199	259	171	173	272	152	146	206	135	177
NT_4	22	190	284	126	196	271	180	197	269	140	146	200	132	177
NT_4	22	190	284	129	199	271	180	197	269	143	146	200	132	177
NT_5	22	190	270	129	187	259	165	170	263	140	146	194	135	174
NT_5	22	192	270	129	187	259	171	170	266	155	146	209	135	177
NT_6	22	190	270	126	196	0	168	173	260	140	146	200	132	177
NT_6	22	190	276	129	196	0	171	173	269	140	146	200	141	177
NT_7	22	190	276	123	196	253	180	170	263	140	146	200	132	186
NT_7	22	190	284	123	196	271	180	170	263	155	146	200	132	186
NT_8	22	190	270	129	187	259	165	170	266	155	146	200	132	165
NT_8	22	190	284	129	187	259	165	170	266	155	146	200	132	165
NT_9	22	192	272	126	190	271	168	200	263	140	146	179	132	174
NT_9	22	192	284	126	190	271	171	200	269	155	146	200	132	174
NT_10	22	190	274	126	181	259	174	170	263	140	146	200	132	174
NT_10	22	190	276	129	187	259	180	170	269	155	146	200	138	174
NT_11	22	190	276	144	181	256	165	173	263	140	146	200	135	168
NT_11	22	190	276	144	181	256	180	173	266	143	146	200	138	177
NT_12	22	190	276	129	199	0	168	170	263	140	146	197	135	177
NT_12	22	190	284	141	199	0	174	170	266	155	149	197	135	177
NT_13	22	190	268	126	181	253	180	170	263	140	146	200	135	177
NT_13	22	190	270	126	181	253	180	203	269	155	146	200	135	186
NT_14	22	190	270	126	0	253	171	173	263	140	146	200	135	186
NT_14	22	190	270	129	0	259	180	176	269	155	146	200	135	186
NT_15	22	190	270	126	196	271	168	173	263	140	146	200	132	177
NT_15	22	192	284	129	199	280	168	173	266	140	146	200	132	177
MK_1	23	190	270	123	187	271	165	170	269	140	146	200	132	174
MK_1	23	190	270	123	187	271	180	170	269	155	146	200	141	180
MK_2	23	190	268	126	196	262	168	173	269	140	146	194	132	177
MK_2	23	192	268	126	196	262	168	173	275	155	146	194	132	177
MK_3	23	190	268	126	0	253	168	197	263	143	146	200	135	177
MK_3	23	190	268	126	0	280	180	197	263	155	146	206	135	180
MK_4	23	190	270	138	193	259	180	170	263	143	143	200	132	174
MK_4	23	190	270	138	193	259	180	173	275	155	146	200	132	174
MK_5	23	190	270	126	172	250	165	170	263	143	146	200	135	165
MK_5	23	190	278	126	196	253	180	170	263	155	146	206	141	180
MK_6	23	192	268	129	199	253	180	179	263	140	146	200	132	165
MK_6	23	192	268	129	202	253	180	179	275	155	146	200	138	177
MK_7	23	190	272	126	199	262	165	197	260	140	143	200	132	177
MK_7	23	192	272	129	199	262	180	197	266	140	146	206	132	177
MK_8	23	190	268	123	172	259	168	200	266	140	146	197	135	177
MK_8	23	190	284	126	199	259	168	200	269	155	146	200	138	177
MK_9	23	190	284	126	196	259	180	173	263	140	146	206	132	165
MK_9	23	192	284	126	199	262	180	173	275	155	146	206	135	177
MK_10	23	190	284	129	187	271	165	197	263	143	146	200	132	174
MK_10	23	190	284	129	187	280	168	197	263	155	146	200	138	174
MK_11	23	190	268	126	187	271	168	170	266	140	140	200	132	171
MK_11	23	192	272	126	199	271	180	203	275	155	146	200	132	192
MK_12	23	190	268	126	190	259	180	170	263	140	146	200	132	165
MK_12	23	190	284	126	190	259	180	170	269	155	146	200	138	174
MK_13	23	190	284	150	172	0	165	170	263	137	143	200	135	171
MK_13	23	190	284	150	172	0	165	173	269	137	146	200	138	171
MK_14	23	190	268	126	187	253	165	176	263	140	137	200	138	177
MK_14	23	190	278	126	187	253	174	176	263	140	137	200	138	177
MK_15	23	190	270	126	196	280	171	170	269	140	146	200	132	177
MK_15	23	190	270	126	199	280	180	170	269	155	146	200	135	189
MK_16	23	190	270	126	172	259	168	170	266	137	146	194	135	165
MK_16	23	192	270	126	187	259	180	173	269	143	149	194	135	192
MK_17	23	190	270	123	196	0	180	0	263	140	146	200	135	183
MK_17	23	190	284	123	196	0	180	0	266	143	146	200	135	186
MK_18	23	190	282	126	190	0	171	170	269	155	146	194	132	171
MK_18	23	190	282	126	196	0	171	203	269	155	146	194	138	171
MK_19	23	190	268	129	187	250	168	173	263	137	146	200	132	165
MK_19	23	190	284	132	187	250	180	173	266	140	146	200	135	174
MK_20	23	192	268	129	172	280	168	176	263	140	140	200	135	180
MK_20	23	192	274	129	196	280	168	176	275	140	146	200	135	189
MK_21	23	190	284	132	190	259	168	173	263	137	146	197	132	174
MK_21	23	192	284	132	199	259	168	173	269	143	146	200	138	177
MK_22	23	190	270	126	208	271	180	197	263	140	140	200	132	174
MK_22	23	190	270	126	211	271	180	197	275	140	146	200	135	177
MK_23	23	190	268	126	196	253	180	170	263	140	143	200	132	174
MK_23	23	190	284	129	196	280	180	203	263	155	143	206	135	174
GL_3	24	192	270	123	172	250	180	170	263	143	146	200	132	174
GL_3	24	192	270	123	172	280	180	170	269	155	146	200	135	174
GL_4	24	192	268	126	190	280	168	179	263	137	146	200	132	171
GL_4	24	192	270	132	190	280	180	179	263	140	146	200	135	174
GL_5	24	190	276	129	199	271	168	185	269	140	146	200	132	165
GL_5	24	190	276	129	199	271	180	185	269	140	149	200	138	174
GL_6	24	190	270	129	196	253	171	170	263	155	140	200	135	171
GL_6	24	190	270	132	196	253	180	170	272	158	143	200	138	177
GL_7	24	190	270	132	172	250	165	170	263	155	146	200	132	171
GL_7	24	190	284	132	199	253	174	170	269	155	146	200	132	183
GL_8	24	190	284	126	190	250	171	170	263	137	146	200	132	180
GL_8	24	190	284	126	196	253	174	170	275	152	146	200	132	180
GL_9	24	190	268	129	181	253	165	197	263	155	140	206	132	177
GL_9	24	190	270	129	199	253	180	197	275	155	140	206	138	177
GL_10	24	190	268	129	0	259	180	170	263	140	140	200	138	183
GL_10	24	192	268	132	0	259	180	170	269	155	146	200	138	183
GL_11	24	190	284	129	202	268	168	200	263	140	146	200	132	177
GL_11	24	190	284	129	202	268	180	200	269	155	146	209	135	189
GL_13	24	190	270	129	190	259	168	170	260	140	140	206	138	189
GL_13	24	190	270	129	199	259	180	170	263	140	146	206	138	189
GL_14	24	192	270	129	172	271	165	170	269	143	146	200	132	171
GL_14	24	192	284	129	172	271	171	203	269	143	146	200	135	174
GL_15	24	190	270	129	196	271	174	200	266	140	143	200	132	171
GL_15	24	190	270	129	196	271	180	200	275	140	146	206	132	186
GL_17	24	190	290	126	181	271	168	170	266	140	146	200	132	174
GL_17	24	192	290	126	187	271	174	170	275	143	149	200	132	174
NTG_1	25	172	284	126	199	271	168	164	266	140	146	206	129	174
NTG_1	25	190	284	126	199	271	180	164	269	155	146	206	135	174
NTG_2	25	166	282	126	0	0	168	164	266	140	146	194	129	165
NTG_2	25	180	282	126	0	0	168	164	266	143	146	194	135	165
NTG_3	25	190	284	126	187	253	165	173	263	140	143	200	135	165
NTG_3	25	190	284	126	199	280	180	173	266	143	146	200	138	171
NTG_4	25	190	268	126	187	253	168	197	263	155	146	200	132	174
NTG_4	25	192	270	126	187	253	168	197	269	155	146	200	135	180
NTG_5	25	190	270	126	187	271	168	200	263	155	140	194	135	171
NTG_5	25	190	284	129	190	280	180	200	266	155	146	209	141	174
NTG_6	25	190	270	129	187	259	168	173	263	140	146	197	132	168
NTG_6	25	190	270	132	199	259	180	173	269	155	146	200	135	174
NTG_7	25	190	270	126	187	268	165	197	266	140	146	200	135	171
NTG_7	25	190	270	126	199	268	168	197	269	143	146	200	138	174
NTG_8	25	190	268	126	196	253	171	155	263	140	146	200	132	171
NTG_8	25	192	268	126	196	253	180	155	263	140	149	206	132	171
NTG_9	25	190	270	126	181	262	171	170	266	140	146	206	135	171
NTG_9	25	190	270	129	202	262	180	173	269	155	146	209	135	174
NTG_10	25	190	268	126	187	271	165	173	263	140	146	200	132	174
NTG_10	25	190	268	126	187	271	165	173	263	155	146	200	138	186
NTG_11	25	190	268	129	175	271	171	197	272	140	146	200	138	174
NTG_11	25	190	268	129	181	271	180	197	272	155	146	200	138	186
NTG_12	25	180	284	126	193	271	168	176	263	140	146	200	129	174
NTG_12	25	192	284	126	199	271	180	176	269	155	146	206	135	174
NTG_13	25	190	284	129	187	262	165	170	263	140	146	200	129	177
NTG_13	25	190	284	129	199	262	171	173	269	155	146	206	138	180
NTG_14	25	190	268	126	190	271	168	170	263	155	143	200	138	174
NTG_14	25	190	286	126	199	274	174	173	269	155	146	200	138	177
NTG_15	25	0	284	126	187	0	168	176	266	140	146	209	129	168
NTG_15	25	0	284	126	187	0	168	176	266	143	146	209	135	168
NTG_16	25	190	270	126	187	271	165	158	263	140	146	197	141	165
NTG_16	25	190	270	129	187	271	168	158	266	155	146	197	141	165
NTG_17	25	190	268	126	187	253	171	167	263	155	146	200	132	165
NTG_17	25	190	268	126	202	253	180	170	269	155	146	209	135	171
NTG_18	25	190	270	147	199	253	165	170	263	140	146	200	132	174
NTG_18	25	190	270	147	202	253	180	173	263	143	146	200	141	174
NTG_19	25	190	284	123	187	253	165	170	269	140	146	200	135	168
NTG_19	25	190	284	126	190	253	180	170	269	140	146	200	135	189
NTG_20	25	190	268	132	184	262	168	173	266	140	146	200	135	171
NTG_20	25	190	270	132	199	262	168	173	266	143	146	200	138	174
NTG_21	25	190	268	123	181	250	171	170	263	143	146	206	135	183
NTG_21	25	190	268	123	181	271	171	170	269	155	146	206	135	186
NTG_22	25	190	280	126	202	0	171	170	263	152	146	200	135	177
NTG_22	25	190	284	126	202	0	174	170	263	155	146	200	135	189
NTG_23	25	190	284	126	190	0	165	173	263	143	143	200	129	165
NTG_23	25	190	284	126	199	0	180	173	266	155	146	200	138	171
NTG_24	25	190	284	126	196	271	168	170	263	140	140	200	129	165
NTG_24	25	190	284	126	202	271	171	203	269	155	140	200	138	165
NTG_25	25	192	284	126	190	271	171	173	269	143	143	197	138	171
NTG_25	25	196	284	129	190	271	180	173	275	155	146	206	141	186
YNG_S_1	26	190	270	126	196	253	174	173	266	152	146	200	123	174
YNG_S_1	26	190	270	126	196	253	174	173	269	158	146	200	138	174
YNG_S_2	26	190	284	126	187	0	165	164	263	140	146	200	132	174
YNG_S_2	26	190	284	126	196	0	165	164	266	152	146	206	132	174
YNG_S_3	26	190	270	126	181	259	168	140	266	140	146	200	132	174
YNG_S_3	26	190	270	126	187	271	171	140	266	140	146	200	135	174
YNG_S_4	26	190	274	126	175	0	174	173	269	140	146	200	132	171
YNG_S_4	26	190	284	126	175	0	180	173	272	140	149	200	141	183
YNG_S_5	26	190	284	126	190	259	180	0	263	143	146	197	132	174
YNG_S_5	26	190	284	126	199	259	180	0	266	143	146	200	135	174
YNG_S_6	26	190	276	126	199	0	171	0	263	137	146	200	132	165
YNG_S_6	26	190	276	129	199	0	171	0	263	155	146	200	135	165
YNG_S_7	26	190	268	126	181	259	168	0	263	137	140	200	132	171
YNG_S_7	26	190	284	129	196	259	180	0	269	155	140	203	141	186
YNG_S_8	26	190	270	126	190	259	165	173	263	158	146	197	135	174
YNG_S_8	26	190	284	126	196	259	171	173	269	158	146	197	138	174
YNG_S_9	26	190	284	126	181	0	168	170	266	140	146	200	135	174
YNG_S_9	26	190	284	126	181	0	171	170	269	155	146	200	135	174
YNG_S_10	26	190	272	126	190	259	180	170	272	143	146	206	135	174
YNG_S_10	26	192	272	129	196	259	180	170	272	152	146	206	135	177
YNG_S_11	26	190	270	126	199	280	165	197	263	143	146	200	132	177
YNG_S_11	26	190	284	126	199	280	171	197	272	155	146	200	135	177
YNG_S_12	26	190	284	126	190	259	165	173	266	140	146	200	132	174
YNG_S_12	26	190	284	126	196	259	180	173	266	155	146	200	138	174
YNG_S_13	26	190	276	126	196	280	171	173	263	140	146	197	132	171
YNG_S_13	26	190	284	126	196	280	189	173	266	152	146	200	132	171
YNG_S_14	26	190	268	126	181	259	180	173	263	137	146	200	135	171
YNG_S_14	26	190	268	126	181	259	180	173	263	155	146	200	141	171
YNG_S_15	26	190	270	126	181	250	180	173	263	152	146	200	132	174
YNG_S_15	26	190	270	126	181	250	180	173	272	152	146	200	135	177
YNG_S_16	26	190	268	126	187	262	171	164	263	158	146	200	132	183
YNG_S_16	26	190	270	126	187	262	171	173	272	158	146	200	132	183
YNG_S_17	26	190	268	126	190	259	165	173	263	152	146	200	132	171
YNG_S_17	26	190	284	126	190	259	168	173	266	155	146	200	141	171
YNG_S_18	26	180	276	123	181	259	168	173	263	140	146	200	123	174
YNG_S_18	26	194	284	129	181	259	180	173	263	152	146	200	132	177
YNG_S_19	26	190	284	126	0	253	180	173	266	143	146	0	135	168
YNG_S_19	26	190	284	126	0	253	180	173	272	143	149	0	135	168
YNG_S_20	26	180	276	129	190	253	165	173	263	137	134	0	126	174
YNG_S_20	26	180	284	129	190	259	174	173	266	140	146	0	138	174
YNG_S_21	26	190	276	126	202	262	174	173	263	137	146	200	129	174
YNG_S_21	26	190	276	126	202	262	174	173	269	155	146	200	135	174
YNG_S_22	26	190	284	129	199	250	180	0	263	140	146	0	0	168
YNG_S_22	26	190	284	129	199	250	180	0	266	155	146	0	0	171
YNG_S_23	26	190	276	126	193	0	171	0	263	140	146	200	135	174
YNG_S_23	26	190	276	126	202	0	180	0	272	155	146	206	135	183
YNG_S_24	26	190	274	126	0	253	180	173	263	140	146	200	132	171
YNG_S_24	26	194	276	126	0	253	180	173	272	140	146	200	132	186
YNG_S_25	26	190	268	126	190	280	180	173	263	140	146	200	132	171
YNG_S_25	26	190	272	126	199	280	180	173	263	140	149	200	135	171
YNG_S_26	26	190	268	126	190	259	168	170	263	140	143	200	138	171
YNG_S_26	26	190	276	126	190	259	174	170	263	155	146	200	138	171
YNG_S_27	26	190	268	126	0	253	168	170	260	152	146	200	135	168
YNG_S_27	26	190	270	126	0	253	180	173	272	158	149	200	138	174
YNG_S_28	26	192	276	126	187	259	174	152	266	140	146	200	132	168
YNG_S_28	26	192	276	126	202	259	180	173	269	143	146	200	138	180
KGK_1	27	190	268	126	187	259	180	173	263	140	146	200	135	171
KGK_1	27	190	272	126	187	259	180	173	266	152	146	200	135	171
KGK_3	27	190	284	123	181	250	174	170	263	152	146	200	132	174
KGK_3	27	190	284	147	181	250	180	197	263	155	146	200	135	174
KGK_4	27	190	272	126	193	250	171	170	263	140	146	200	132	183
KGK_4	27	190	284	126	193	250	171	170	269	152	146	209	135	186
KGK_5	27	190	284	123	175	271	180	176	266	140	146	200	135	171
KGK_5	27	192	284	126	175	271	180	176	266	155	146	200	135	186
KGK_6	27	190	282	126	175	262	174	170	269	152	146	200	135	177
KGK_6	27	190	282	132	175	262	180	170	269	155	146	200	135	183
KGK_7	27	190	284	141	181	259	180	155	269	152	146	200	135	174
KGK_7	27	190	284	141	181	259	180	155	269	158	146	200	135	174
KGK_8	27	198	270	126	190	259	168	173	263	140	146	200	132	168
KGK_8	27	198	284	126	196	259	171	173	263	155	146	200	135	168
KGK_9	27	180	270	123	187	259	180	173	266	155	146	200	135	174
KGK_9	27	180	276	144	190	259	180	173	266	158	146	200	138	174
KGK_10	27	190	270	123	190	0	168	176	266	140	140	200	132	171
KGK_10	27	190	270	123	196	0	168	176	266	140	146	206	141	171
KGK_11	27	190	268	126	181	253	165	173	263	140	146	209	138	183
KGK_11	27	190	268	126	181	253	168	173	269	152	149	209	138	183
KGK_12	27	190	270	126	187	259	168	137	266	140	146	212	132	174
KGK_12	27	190	284	129	190	259	171	137	266	152	146	212	141	177
KGK_13	27	192	268	126	196	259	168	170	263	155	140	200	135	171
KGK_13	27	192	268	126	196	259	180	197	266	158	146	200	135	171
KGK_14	27	190	268	123	196	250	168	170	263	137	146	197	138	171
KGK_14	27	190	268	123	196	250	171	170	269	152	146	197	141	174
KGK_15	27	190	268	126	0	259	168	170	263	140	146	200	132	177
KGK_15	27	190	268	126	0	259	171	170	269	152	146	200	138	177
STM_1	28	190	284	123	187	253	165	197	263	140	146	200	132	177
STM_1	28	192	284	123	187	253	171	197	263	143	146	200	132	177
STM_2	28	190	268	126	190	259	180	173	266	143	146	194	135	177
STM_2	28	192	276	126	190	259	180	173	266	155	146	194	141	183
STM_3	28	190	268	123	187	271	168	173	263	137	134	194	135	171
STM_3	28	190	268	126	187	271	180	200	266	152	146	194	135	174
STM_4	28	190	284	126	196	277	180	170	263	140	137	200	132	174
STM_4	28	190	284	126	196	277	180	170	266	152	137	200	135	174
STM_5	28	180	268	129	190	253	165	173	266	140	146	200	132	174
STM_5	28	190	284	129	196	253	180	173	269	155	146	206	135	174
MB_1	29	190	268	129	187	253	171	197	263	152	146	200	132	165
MB_1	29	190	270	129	202	259	180	197	269	155	146	200	138	177
MB_2	29	190	268	129	181	250	168	170	263	140	146	206	132	186
MB_2	29	190	268	144	190	250	168	173	266	152	146	206	135	186
MB_3	29	190	272	150	181	259	171	173	263	140	143	200	138	177
MB_3	29	190	284	150	196	259	180	197	269	152	146	200	138	177
MB_4	29	190	268	126	190	253	168	170	266	152	146	200	138	165
MB_4	29	190	268	126	196	253	168	197	266	152	146	200	138	165
MB_5	29	190	276	126	187	259	165	173	266	137	146	197	126	171
MB_5	29	190	284	126	199	259	165	197	269	155	146	197	132	174
MB_6	29	190	268	126	175	250	168	170	260	140	143	206	132	171
MB_6	29	190	272	126	175	271	171	176	263	143	146	206	141	174
MB_7	29	190	270	126	202	0	168	164	263	140	146	197	135	177
MB_7	29	190	270	126	202	0	174	173	263	140	146	200	138	177
MB_8	29	190	268	126	181	259	171	170	263	155	146	200	132	177
MB_8	29	190	284	126	202	259	171	173	269	155	146	200	135	177
MB_9	29	180	268	129	181	250	165	170	263	137	143	197	135	186
MB_9	29	180	268	129	196	250	180	197	266	155	143	197	135	186
MB_10	29	190	268	126	172	250	171	170	266	137	155	200	132	171
MB_10	29	190	268	126	172	259	180	170	266	155	155	200	138	171
MB_11	29	190	268	126	187	259	168	170	263	155	140	200	135	171
MB_11	29	190	268	126	187	259	168	173	263	155	146	200	138	171
MB_12	29	190	270	126	199	259	165	170	260	140	146	200	132	186
MB_12	29	190	270	126	199	259	168	176	266	155	146	200	132	186
MB_13	29	190	268	129	196	280	168	197	263	140	146	200	132	171
MB_13	29	192	284	129	202	280	168	197	263	140	146	200	138	171
MB_14	29	190	272	126	187	253	171	173	263	140	146	200	126	174
MB_14	29	190	284	126	190	259	180	176	263	152	146	200	141	174
MB_15	29	190	268	132	187	259	168	170	263	152	140	200	132	174
MB_15	29	190	276	132	190	259	180	176	263	152	146	200	132	177
MB_16	29	190	284	126	196	259	168	173	266	155	134	200	135	171
MB_16	29	192	284	126	196	259	180	173	269	155	146	200	138	171
MB_17	29	190	268	123	190	259	180	176	263	155	146	200	132	171
MB_17	29	190	268	129	202	259	180	176	266	155	146	200	138	171
MB_18	29	190	268	126	196	259	168	170	263	140	146	212	141	183
MB_18	29	190	272	126	196	259	168	176	272	149	146	212	141	183
MB_19	29	190	284	129	181	259	165	176	263	140	146	200	132	177
MB_19	29	192	284	129	190	259	168	197	263	152	149	200	138	177
MB_20	29	190	268	126	181	259	168	173	269	155	146	206	144	186
MB_20	29	190	268	126	190	259	180	176	269	155	146	206	144	186
MB_21	29	190	284	123	181	253	168	173	263	137	146	206	135	186
MB_21	29	190	284	144	181	253	168	176	275	155	146	206	138	186
MB_22	29	190	270	126	0	250	165	173	263	140	146	209	135	171
MB_22	29	190	270	126	0	253	171	176	269	155	146	209	135	174
KSM_1	30	190	284	126	187	253	165	0	272	137	149	200	132	168
KSM_1	30	190	284	126	190	259	165	0	275	155	149	200	135	168
KSM_2	30	190	274	126	187	253	165	170	263	155	146	0	135	168
KSM_2	30	190	274	126	187	259	168	170	272	155	146	0	135	168
KSM_3	30	190	270	123	181	271	165	170	269	137	143	200	135	165
KSM_3	30	190	270	123	193	271	180	170	272	155	143	200	138	177
KSM_4	30	190	0	126	181	259	165	173	263	140	146	200	135	174
KSM_4	30	190	0	132	181	259	165	173	263	155	146	200	135	174
KSM_5	30	190	268	126	187	259	168	176	269	152	143	0	135	177
KSM_5	30	190	268	126	202	259	171	176	269	152	143	0	141	177
KSM_6	30	190	270	123	187	253	168	173	263	155	137	200	132	168
KSM_6	30	192	270	126	187	259	183	173	263	155	149	200	132	168
KSM_7	30	190	276	126	190	262	171	176	263	140	146	197	132	174
KSM_7	30	192	276	126	190	271	180	176	266	152	146	200	141	177
KSM_8	30	190	270	123	187	271	171	170	263	143	146	200	132	165
KSM_8	30	190	270	144	193	271	180	170	272	155	146	200	135	165
KSM_9	30	190	268	123	190	259	168	176	263	140	146	200	135	171
KSM_9	30	190	268	141	190	259	171	176	263	155	146	200	138	171
TY_1	31	190	284	129	181	250	168	170	263	143	140	200	132	171
TY_1	31	190	284	129	187	271	171	170	263	152	140	212	141	177
TY_2	31	190	268	129	181	259	171	170	263	140	146	173	135	174
TY_2	31	192	274	138	181	259	171	197	272	152	146	173	138	174
TY_3	31	190	268	123	199	253	171	173	266	155	143	197	135	162
TY_3	31	190	268	153	199	253	180	173	266	158	146	200	138	162
TY_4	31	190	268	126	181	271	171	164	266	152	134	200	132	171
TY_4	31	190	272	126	181	271	180	164	272	152	134	200	138	171
TY_5	31	190	274	126	181	253	180	158	260	140	146	173	132	168
TY_5	31	190	274	126	181	280	180	173	263	155	149	173	135	174
TY_6	31	190	270	129	0	259	171	173	263	140	146	200	132	180
TY_6	31	190	284	132	0	259	180	173	272	140	149	200	135	180
TY_7	31	190	284	126	190	0	165	164	266	140	146	200	138	171
TY_7	31	190	284	126	193	0	180	164	272	152	146	200	141	171
TY_8	31	192	268	126	190	259	171	170	263	140	146	200	132	177
TY_8	31	192	284	129	199	259	180	173	263	155	146	200	135	177
TY_9	31	190	278	0	181	253	168	173	263	143	143	212	132	168
TY_9	31	190	278	0	196	253	180	173	263	143	146	212	141	168
TY_10	31	190	270	126	190	259	180	173	266	152	146	200	135	171
TY_10	31	190	284	129	202	259	180	176	266	152	146	200	138	183
TY_11	31	190	284	129	190	271	180	176	263	140	146	200	132	180
TY_11	31	190	284	129	193	271	180	176	263	158	146	200	141	186
TY_12	31	190	276	126	199	259	171	170	263	152	143	203	135	171
TY_12	31	190	276	126	202	259	180	173	263	152	146	203	135	171
TY_13	31	190	268	123	181	259	171	164	263	152	146	200	132	171
TY_13	31	190	272	153	181	259	180	164	263	155	146	200	135	171
TY_14	31	190	270	129	187	253	171	170	263	152	146	200	135	171
TY_14	31	192	270	129	187	253	180	170	266	152	146	200	138	183
TY_15	31	190	270	129	187	250	168	170	263	152	146	200	126	168
TY_15	31	190	274	129	199	250	171	173	263	155	149	200	135	180
TY_16	31	190	268	132	181	271	171	176	263	140	146	200	135	168
TY_16	31	190	268	132	181	274	171	176	266	152	146	200	138	177
TY_17	31	190	268	129	181	259	171	176	263	152	143	212	141	171
TY_17	31	190	268	129	181	259	180	176	269	155	146	212	141	171
TY_18	31	190	284	126	181	262	168	170	266	152	146	200	135	174
TY_18	31	192	284	126	196	262	180	170	266	152	146	206	141	186
TY_19	31	190	284	126	196	265	171	164	266	140	146	197	135	171
TY_19	31	190	284	126	196	265	180	164	272	140	146	197	138	174
TY_20	31	190	276	126	181	280	165	173	263	143	134	173	135	168
TY_20	31	190	276	126	199	280	165	173	269	155	143	173	138	168
TY_21	31	190	284	132	187	271	171	170	266	140	146	200	135	174
TY_21	31	192	284	132	199	274	177	185	266	152	146	200	138	174
TY_22	31	190	284	126	202	250	174	170	272	152	143	197	135	174
TY_22	31	190	284	126	211	250	180	176	272	152	146	197	135	177
TY_23	31	190	0	126	0	259	171	170	263	140	146	203	135	171
TY_23	31	190	0	126	0	259	180	173	263	155	146	203	135	177
TY_24	31	190	270	123	181	250	171	170	269	140	146	200	132	171
TY_24	31	190	272	153	181	250	180	173	269	155	146	200	141	171
YG_1	32	192	270	129	181	250	171	176	263	152	146	200	126	171
YG_1	32	192	270	129	181	253	180	176	266	155	146	200	138	171
YG_2	32	192	268	126	181	253	165	173	263	140	146	179	132	174
YG_2	32	192	284	126	199	253	165	173	266	140	149	179	138	174
YG_3	32	190	268	126	184	0	171	158	263	140	143	200	138	177
YG_3	32	190	268	129	184	0	174	158	263	158	146	206	141	180
YG_4	32	190	268	126	187	253	165	173	266	143	146	200	132	168
YG_4	32	190	284	129	187	259	171	173	275	155	146	200	138	180
YG_5	32	190	276	123	181	259	180	173	263	140	140	200	126	168
YG_5	32	190	284	126	196	259	180	173	263	143	146	200	135	168
YG_6	32	190	268	129	199	280	180	197	266	140	146	200	132	174
YG_6	32	190	272	147	199	280	180	197	269	152	146	200	132	186
YG_7	32	190	268	129	0	253	171	173	263	140	146	200	135	168
YG_7	32	190	276	129	0	253	180	176	266	152	146	206	138	174
YG_8	32	190	270	123	187	259	168	173	263	152	146	197	135	174
YG_8	32	190	270	129	196	259	171	197	269	158	146	203	135	174
YG_9	32	190	284	126	199	259	165	155	266	140	146	200	132	174
YG_9	32	192	284	126	199	259	171	170	269	143	149	200	138	174
YG_10	32	0	284	126	181	259	165	170	263	140	146	200	135	174
YG_10	32	0	284	126	190	259	168	170	269	155	149	200	141	186
YG_11	32	190	270	126	196	253	168	173	266	140	146	200	138	171
YG_11	32	190	284	126	196	259	180	173	272	140	146	200	138	171
YG_12	32	190	284	126	172	259	168	164	269	152	143	179	138	171
YG_12	32	190	284	126	172	262	174	164	269	152	143	197	141	171
YG_13	32	190	270	126	199	271	168	197	263	140	140	197	132	171
YG_13	32	190	270	126	199	271	168	197	266	155	146	200	135	171
YG_14	32	190	284	129	190	250	165	158	263	152	146	200	138	171
YG_14	32	190	284	147	190	253	180	173	266	155	146	200	141	180
YG_15	32	190	276	126	196	259	177	173	263	140	146	200	132	174
YG_15	32	190	276	126	196	259	180	173	269	143	146	200	132	177
SW_1	33	190	284	126	187	259	165	170	263	152	143	200	135	174
SW_1	33	192	284	126	187	259	168	170	263	155	146	209	135	174
SW_2	33	190	284	129	187	253	171	170	266	155	146	200	138	171
SW_2	33	190	284	129	187	253	171	191	269	155	146	200	138	174
SW_3	33	190	284	129	202	274	168	176	266	152	146	200	138	174
SW_3	33	190	284	129	202	274	168	176	272	152	146	206	141	189
SW_4	33	190	282	126	190	259	168	197	263	140	140	197	141	174
SW_4	33	190	284	126	196	259	180	197	269	155	146	197	141	186
SW_5	33	190	268	126	0	259	168	170	266	140	146	200	138	174
SW_5	33	190	270	129	0	259	180	173	266	155	146	200	141	174
SW_6	33	192	284	126	190	253	174	170	272	140	146	200	132	171
SW_6	33	192	284	126	190	262	180	170	275	152	146	200	135	183
SW_7	33	190	284	129	190	259	171	173	263	140	146	200	138	171
SW_7	33	190	284	129	199	259	171	173	263	140	146	206	138	171
SW_8	33	190	268	126	187	250	165	164	266	152	146	200	126	174
SW_8	33	190	284	126	190	250	168	164	269	155	146	200	138	174
SW_9	33	188	272	129	187	271	165	155	266	140	137	200	141	186
SW_9	33	190	284	129	187	271	180	155	266	155	137	200	141	186
SW_10	33	190	268	126	190	250	165	173	263	140	146	200	138	174
SW_10	33	190	268	126	202	277	168	173	272	155	146	200	138	189
SW_11	33	190	284	126	187	250	171	170	263	152	140	200	132	171
SW_11	33	190	284	126	187	280	174	173	266	152	146	200	138	192
SW_12	33	192	284	129	190	250	168	170	263	140	137	200	132	177
SW_12	33	192	284	129	190	253	171	173	263	155	146	200	132	177
SW_13	33	190	284	126	193	253	180	170	263	155	146	197	138	171
SW_13	33	190	284	126	196	259	180	170	269	155	146	197	141	171
SW_14	33	190	270	126	181	250	174	170	263	140	146	200	135	177
SW_14	33	190	284	126	181	271	180	173	269	152	146	200	141	177
SW_15	33	188	268	126	181	259	183	173	263	137	146	200	135	186
SW_15	33	188	268	126	190	259	183	197	269	140	146	212	138	186
SW_16	33	180	268	144	187	250	180	170	266	140	146	200	132	174
SW_16	33	198	276	144	187	253	180	173	272	152	146	212	138	174
SW_17	33	190	272	126	202	262	165	173	269	155	137	194	135	165
SW_17	33	192	284	126	202	262	180	176	269	158	146	197	138	165
SW_18	33	188	270	123	187	271	168	176	263	140	146	197	132	174
SW_18	33	188	270	123	187	271	171	176	263	140	146	197	141	174
SW_19	33	190	272	126	190	271	168	173	260	140	146	200	132	171
SW_19	33	190	272	126	190	271	171	173	263	140	149	200	135	183
SW_20	33	190	272	123	190	253	177	173	272	137	146	200	135	177
SW_20	33	190	284	129	190	253	177	173	272	152	149	200	135	177
SY_1	34	192	268	126	190	253	165	170	266	152	143	200	135	183
SY_1	34	192	268	129	190	253	165	176	266	152	146	200	138	183
SY_2	34	190	284	126	187	259	168	170	263	140	143	200	132	177
SY_2	34	190	284	126	187	259	168	170	263	155	146	200	138	177
SY_3	34	188	272	126	187	271	168	170	263	152	143	200	135	177
SY_3	34	192	284	126	187	271	168	176	263	155	146	200	135	192
SY_4	34	188	268	126	187	271	171	197	266	140	143	200	126	171
SY_4	34	188	268	126	196	280	180	197	269	155	143	209	135	186
SY_5	34	188	284	126	190	253	171	197	260	155	137	200	135	174
SY_5	34	188	284	126	190	253	171	197	269	155	146	200	135	174
SY_6	34	190	268	129	187	259	171	197	269	140	146	212	132	174
SY_6	34	190	284	129	187	259	171	197	269	155	149	212	132	177
SY_7	34	0	268	129	0	259	180	173	263	140	143	200	135	174
SY_7	34	0	268	129	0	259	180	203	272	158	149	203	138	174
SY_8	34	192	276	129	190	271	165	170	263	140	143	200	135	168
SY_8	34	192	276	129	202	271	180	173	266	140	146	212	138	174
SY_9	34	190	268	126	0	253	168	170	263	152	146	200	132	162
SY_9	34	190	284	126	0	253	180	170	263	158	146	200	135	177
SY_10	34	190	274	129	190	253	180	170	266	155	146	200	132	168
SY_10	34	190	274	147	190	280	180	170	275	155	146	200	135	174
SY_11	34	190	268	126	181	253	168	173	263	137	146	200	132	177
SY_11	34	190	284	126	181	271	171	197	272	155	146	212	135	177
SY_12	34	188	268	126	187	250	165	170	263	137	146	200	132	174
SY_12	34	188	274	126	187	250	174	170	263	152	146	200	138	174
SY_13	34	188	268	129	190	253	171	191	263	140	146	200	132	174
SY_13	34	188	268	129	196	253	180	203	269	155	146	200	135	177
SY_14	34	190	272	126	187	259	165	170	263	140	143	200	132	177
SY_14	34	192	284	126	187	259	168	197	263	155	146	200	135	177
SY_15	34	190	284	126	190	253	174	173	263	140	146	200	135	171
SY_15	34	192	284	126	190	253	180	173	263	155	146	206	138	186
SY_16	34	190	272	129	181	259	174	170	266	140	146	200	132	168
SY_16	34	192	284	129	181	259	174	170	269	158	146	200	135	186
SY_17	34	190	284	126	187	250	165	173	263	137	146	197	135	165
SY_17	34	190	284	129	199	262	171	173	269	143	146	197	138	186
SY_18	34	190	268	126	199	259	165	176	263	152	146	200	135	171
SY_18	34	190	268	126	199	259	180	197	266	158	146	200	135	171
SY_19	34	190	268	126	190	250	168	173	263	140	146	200	135	177
SY_19	34	190	268	129	202	259	180	173	266	158	146	200	141	177
SY_20	34	190	284	126	181	271	165	197	263	140	146	200	126	174
SY_20	34	190	284	126	193	271	168	197	269	152	149	200	126	174
KY_1	35	190	284	126	181	259	180	173	263	137	146	179	135	168
KY_1	35	190	284	129	181	259	180	173	263	155	146	203	135	174
KY_2	35	190	270	132	190	259	174	164	269	137	146	200	132	180
KY_2	35	190	270	132	190	259	180	164	269	158	146	200	132	180
KY_5	35	190	284	126	193	250	165	164	263	140	146	200	132	168
KY_5	35	190	284	126	193	253	171	164	269	152	149	200	135	171
KY_7	35	192	270	123	196	259	168	146	269	137	146	200	135	174
KY_7	35	192	270	126	196	259	168	170	269	140	146	200	138	186
KY_11	35	190	284	123	193	265	165	170	266	140	146	200	132	171
KY_11	35	190	284	126	199	265	180	170	269	152	146	200	135	171
KY_12	35	190	270	129	196	259	174	170	263	140	146	200	132	174
KY_12	35	190	270	129	196	259	180	176	269	155	146	200	135	174
KY_14	35	190	276	126	196	259	171	173	272	140	146	200	132	174
KY_14	35	192	276	126	196	259	171	173	272	155	146	200	135	174
KY_18	35	190	274	126	199	259	168	197	263	140	146	200	132	177
KY_18	35	192	274	126	199	262	168	197	263	155	146	200	135	186
KY_23	35	190	284	126	187	259	180	173	266	137	146	200	132	174
KY_23	35	190	284	126	187	259	180	173	266	140	146	200	132	174
KY_27	35	190	270	126	196	259	165	197	269	143	137	197	135	168
KY_27	35	192	284	126	196	259	180	197	269	152	137	200	135	168
KY_29	35	190	268	126	190	250	180	176	263	137	146	200	135	174
KY_29	35	190	284	129	193	250	189	176	263	140	146	200	141	174
KY_30	35	190	268	126	175	250	168	170	260	137	146	200	135	186
KY_30	35	190	268	126	187	253	168	194	266	155	146	200	138	186
KY_31	35	190	268	126	190	259	168	164	269	140	146	194	135	171
KY_31	35	190	268	126	190	259	168	176	269	155	146	200	135	171
KY_32	35	190	276	123	190	259	171	164	269	140	143	200	132	171
KY_32	35	190	276	132	196	259	174	164	269	155	143	200	135	174
KY_33	35	190	284	126	0	268	171	164	266	140	143	200	135	171
KY_33	35	192	284	129	0	268	183	164	266	155	146	200	135	183
KY_34	35	190	284	126	181	274	180	194	263	140	143	179	135	171
KY_34	35	190	284	129	181	274	192	197	263	155	143	197	135	177
KY_37	35	190	268	129	187	253	180	173	263	137	146	200	135	168
KY_37	35	192	268	129	199	259	180	173	266	140	146	200	135	168
KY_38	35	190	284	126	187	253	165	176	263	137	146	200	135	177
KY_38	35	190	284	126	187	253	180	197	272	155	146	206	138	177
KY_39	35	190	268	126	196	262	168	173	263	140	146	200	141	168
KY_39	35	190	284	126	196	262	174	179	269	155	146	200	141	171
KY_40	35	190	268	126	199	259	171	170	263	137	146	197	138	177
KY_40	35	190	268	129	217	259	174	170	263	143	149	200	141	177
KY_43	35	190	274	123	196	259	180	173	269	155	143	194	132	171
KY_43	35	192	274	123	196	259	180	176	269	155	146	194	135	171
IOJ_1	36	190	286	0	181	280	168	200	263	140	146	200	135	174
IOJ_1	36	192	286	0	181	280	171	200	269	158	146	200	138	183
IOJ_2	36	190	278	126	190	265	174	176	263	140	146	200	132	171
IOJ_2	36	190	284	129	196	265	180	176	269	155	146	200	138	174
IOJ_3	36	190	268	0	196	250	180	197	263	152	146	194	132	171
IOJ_3	36	190	284	0	196	265	180	197	272	152	146	194	132	171
IOJ_4	36	190	268	0	190	253	174	176	263	140	143	197	132	174
IOJ_4	36	190	268	0	196	280	180	176	269	140	143	200	135	174
IOJ_5	36	190	270	126	187	271	168	173	0	140	146	203	132	171
IOJ_5	36	190	284	126	190	280	171	176	0	155	146	203	135	171
IOJ_6	36	190	268	0	187	259	174	173	0	143	146	200	135	171
IOJ_6	36	190	270	0	187	259	180	176	0	155	146	200	135	186
IOJ_7	36	190	268	129	196	271	171	197	0	143	143	200	132	174
IOJ_7	36	192	284	129	202	280	180	197	0	152	146	200	135	174
IOJ_8	36	190	284	126	181	259	171	197	263	140	143	200	126	186
IOJ_8	36	192	284	126	181	259	180	197	263	155	146	200	132	186
IOJ_9	36	190	270	126	190	259	174	176	266	140	146	200	135	180
IOJ_9	36	190	284	129	190	259	174	176	272	152	146	200	135	180
IOJ_10	36	0	284	129	190	253	165	164	263	140	143	194	132	171
IOJ_10	36	0	284	129	199	253	180	164	263	155	146	194	135	171
IOJ_12	36	190	268	0	196	265	174	176	266	137	146	200	135	165
IOJ_12	36	190	284	0	196	265	180	176	272	143	146	200	138	165
IOJ_16	36	190	268	126	181	268	168	164	263	155	143	200	141	171
IOJ_16	36	190	270	126	196	268	174	164	263	155	146	200	141	171
IOJ_18	36	190	268	126	196	280	180	173	266	140	146	200	126	162
IOJ_18	36	190	268	126	196	280	180	176	269	155	146	200	135	162
IOJ_19	36	0	284	126	190	259	0	164	263	140	146	197	132	174
IOJ_19	36	0	284	126	190	259	0	179	269	155	149	200	132	174
IOJ_20	36	190	268	129	190	265	180	170	269	140	146	200	135	180
IOJ_20	36	190	284	129	190	265	180	170	272	140	149	200	141	180
IOJ_22	36	190	268	126	190	259	165	179	269	140	143	200	132	177
IOJ_22	36	190	284	129	196	265	165	179	275	158	143	200	135	177
IOJ_23	36	190	270	126	175	259	180	164	263	137	143	197	129	174
IOJ_23	36	190	284	126	190	259	183	164	269	152	146	200	132	174
IOJ_24	36	190	284	126	181	250	171	176	263	152	143	200	132	171
IOJ_24	36	192	284	129	190	253	180	176	269	155	149	200	138	177
IOJ_25	36	190	270	123	190	250	180	176	263	140	140	200	135	171
IOJ_25	36	192	274	126	202	253	180	176	269	140	146	200	138	171
IOJ_27	36	190	270	129	193	277	168	170	269	140	140	200	132	171
IOJ_27	36	190	270	129	193	277	168	170	269	158	146	200	138	171
IOJ_28	36	190	270	126	181	259	180	197	266	155	146	200	132	171
IOJ_28	36	190	270	126	199	259	180	197	269	158	146	200	135	180
IOJ_29	36	190	268	129	190	259	180	164	263	137	143	200	132	171
IOJ_29	36	190	268	129	190	259	180	176	272	158	146	212	135	177
IOJ_30	36	190	284	126	190	265	177	170	263	140	146	200	132	174
IOJ_30	36	190	284	126	199	265	180	170	269	152	146	200	135	174
IOJ_31	36	190	268	126	190	250	165	176	263	137	146	200	132	174
IOJ_31	36	190	284	126	196	250	180	176	272	140	149	200	132	174
IOJ_32	36	190	268	126	196	259	165	176	263	152	146	200	132	174
IOJ_32	36	190	268	126	196	265	174	176	272	158	146	200	138	174
IOJ_33	36	190	270	129	190	271	171	170	263	155	146	200	138	177
IOJ_33	36	190	270	129	196	271	180	170	263	155	146	200	141	177
IOJ_34	36	190	284	129	190	259	180	200	263	137	146	200	135	174
IOJ_34	36	190	284	129	199	259	180	200	266	152	149	200	141	177
IOJ_35	36	190	268	126	190	250	180	179	263	140	146	197	132	174
IOJ_35	36	192	268	126	190	259	180	179	269	155	149	200	135	174
IOJ_36	36	190	268	126	190	259	171	176	269	152	146	200	135	186
IOJ_36	36	190	272	126	190	259	180	176	272	158	146	200	138	192
IOJ_37	36	190	270	123	196	259	168	164	263	152	140	200	132	171
IOJ_37	36	190	284	126	196	259	180	164	269	155	146	200	132	183
IOJ_38	36	190	268	123	190	256	180	173	263	137	146	200	138	171
IOJ_38	36	192	284	129	190	280	180	173	263	158	146	200	138	171
FE_1	37	188	270	147	187	256	168	170	263	137	146	197	132	174
FE_1	37	192	270	147	199	256	171	200	275	155	149	200	138	186
FE_2	37	190	270	132	211	256	165	173	263	140	146	200	126	171
FE_2	37	190	274	132	211	271	180	176	263	143	149	200	138	174
FE_3	37	190	272	126	196	253	171	164	266	143	146	200	138	177
FE_3	37	190	276	129	196	259	180	164	266	143	149	206	138	177
FE_4	37	190	268	129	199	271	168	164	263	140	146	194	135	186
FE_4	37	190	278	147	199	271	171	164	263	143	146	200	135	186
FE_5	37	190	284	126	187	256	168	173	269	140	146	197	135	186
FE_5	37	190	284	126	196	256	168	173	275	155	146	209	138	186
WM_1	38	190	284	126	190	259	171	173	263	155	146	200	135	186
WM_1	38	190	284	132	190	259	180	173	263	155	146	200	135	186
WM_2	38	190	280	126	193	259	180	170	266	140	146	200	135	186
WM_2	38	190	280	126	193	259	180	170	272	140	146	200	135	186
WM_3	38	190	276	132	196	259	174	173	269	140	140	200	132	165
WM_3	38	192	284	132	196	259	180	173	275	140	146	200	132	174
WM_4	38	190	268	126	187	271	168	200	263	140	146	200	135	177
WM_4	38	190	268	126	199	271	171	200	269	155	149	200	138	186
WM_5	38	190	268	126	190	253	171	164	263	143	146	200	132	180
WM_5	38	190	268	126	190	253	180	164	266	143	146	200	141	189
WM_6	38	190	270	0	190	259	168	173	266	137	146	200	135	171
WM_6	38	190	270	0	196	259	174	176	266	140	146	200	135	186
IH_1	39	190	270	126	199	250	171	170	263	152	146	200	135	171
IH_1	39	190	278	126	199	253	180	170	266	155	146	206	141	171
IH_2	39	190	268	126	190	253	168	170	266	152	146	200	132	186
IH_2	39	190	268	126	190	253	180	170	269	158	146	200	132	186
IH_3	39	190	270	126	172	253	165	173	263	140	146	200	132	177
IH_3	39	190	284	129	181	271	180	179	263	140	146	200	138	177
IH_4	39	190	284	126	175	250	183	170	263	140	146	200	132	180
IH_4	39	192	284	126	175	250	183	170	269	155	149	200	132	186
IH_5	39	190	274	126	190	259	171	173	269	140	143	194	132	174
IH_5	39	190	274	126	190	259	180	173	272	140	146	200	135	177
IH_6	39	190	268	126	190	250	171	170	263	140	146	200	132	183
IH_6	39	190	268	126	202	250	180	170	263	155	146	200	132	186
IH_7	39	190	268	123	187	250	180	176	263	152	146	200	132	171
IH_7	39	190	284	123	187	253	180	176	266	155	146	200	135	171
IH_8	39	190	284	129	190	271	180	176	263	140	146	194	132	174
IH_8	39	190	284	129	190	271	180	176	266	140	149	209	135	174
IH_9	39	190	270	129	172	250	168	173	263	140	146	197	132	171
IH_9	39	190	270	129	199	253	180	173	266	140	146	200	132	174
IH_10	39	190	270	126	190	250	168	173	266	152	146	200	132	177
IH_10	39	190	270	126	190	277	180	173	269	158	146	200	135	186
IH_11	39	190	270	129	172	250	165	173	266	140	146	200	132	171
IH_11	39	190	270	129	172	271	174	173	266	143	149	200	132	171
IH_12	39	190	268	126	181	253	180	197	260	140	146	206	132	186
IH_12	39	190	268	126	190	253	180	197	269	140	149	206	132	186
IH_13	39	190	268	126	190	253	168	173	266	152	146	200	132	186
IH_13	39	190	284	126	190	253	180	176	269	155	146	200	132	186
IH_14	39	188	270	132	172	259	165	173	263	152	146	200	135	171
IH_14	39	188	284	132	172	259	168	176	269	158	149	200	135	186
IH_15	39	190	282	129	196	271	171	170	0	140	146	200	138	174
IH_15	39	190	282	129	196	271	180	176	0	152	146	200	141	177
IH_16	39	190	268	126	187	253	165	197	263	140	146	200	132	171
IH_16	39	190	268	126	187	271	168	197	266	140	146	200	135	186
IH_17	39	190	284	126	181	250	171	170	269	140	146	200	132	186
IH_17	39	190	284	126	196	253	180	170	269	152	146	200	135	186
IH_18	39	190	272	126	181	268	165	197	260	140	146	206	132	177
IH_18	39	190	272	126	181	268	171	197	269	152	146	206	132	177
IH_19	39	190	268	126	190	253	168	173	266	152	146	200	132	186
IH_19	39	190	268	126	190	253	180	173	269	158	146	200	132	186
IH_20	39	190	268	129	187	250	180	170	263	140	137	200	132	171
IH_20	39	190	268	129	196	253	180	176	266	155	149	200	135	171
IH_21	39	190	270	123	196	250	165	173	266	152	146	197	132	174
IH_21	39	190	284	123	199	253	180	173	266	155	146	200	135	177
IH_22	39	190	270	126	181	253	171	197	263	140	143	200	138	174
IH_22	39	190	270	126	181	253	180	197	269	152	146	200	141	180
IH_23	39	188	274	126	0	250	168	176	263	152	146	200	132	171
IH_23	39	188	284	129	0	253	168	176	266	155	146	200	132	171
IH_24	39	190	268	123	190	250	174	158	263	140	143	200	132	165
IH_24	39	190	268	132	196	253	180	170	266	152	146	200	138	165
IH_25	39	190	270	126	190	259	168	173	263	140	146	200	135	171
IH_25	39	190	284	126	199	259	171	176	263	140	146	200	135	174
IH_26	39	190	284	123	193	253	171	173	263	140	143	200	132	177
IH_26	39	192	284	123	193	271	180	173	263	143	146	212	138	177
IH_27	39	190	268	123	190	268	180	176	263	140	134	200	132	174
IH_27	39	190	284	135	190	268	180	176	269	152	149	200	132	180
IH_28	39	190	270	126	181	253	168	176	263	140	146	200	135	165
IH_28	39	190	270	126	181	271	180	176	266	143	149	209	138	177
IH_29	39	190	268	132	181	271	171	173	260	140	146	200	132	186
IH_29	39	192	268	132	181	271	180	173	269	140	149	206	138	186
IYS_1	40	190	268	126	190	262	171	176	263	140	146	200	135	174
IYS_1	40	190	270	126	196	262	171	197	266	140	146	200	138	186
IYS_2	40	190	268	126	181	250	168	176	263	155	146	197	138	180
IYS_2	40	190	284	132	181	250	171	176	263	158	146	197	138	186
IYS_3	40	190	284	126	190	250	168	197	263	155	146	197	132	171
IYS_3	40	192	284	129	190	274	168	197	266	158	146	197	138	171
IYS_4	40	190	268	126	190	250	180	173	263	140	146	200	135	171
IYS_4	40	190	270	129	190	253	180	173	272	143	146	200	138	186
IYS_5	40	190	270	126	181	250	180	164	263	152	146	200	132	171
IYS_5	40	190	270	126	181	253	180	164	263	158	146	200	138	174
IYS_6	40	190	268	126	181	262	165	179	266	140	143	194	132	171
IYS_6	40	190	278	126	181	262	168	179	266	152	149	206	141	171
IYS_7	40	190	268	126	181	265	165	176	263	140	146	200	132	174
IYS_7	40	190	284	126	196	265	168	176	269	140	146	200	138	174
IYS_8	40	190	270	126	187	274	168	173	266	140	146	200	135	171
IYS_8	40	192	284	126	190	274	180	197	269	155	146	212	135	186
KN_1	41	190	268	126	172	259	171	197	266	140	146	197	132	168
KN_1	41	192	268	126	172	259	171	197	269	152	149	197	138	183
KN_2	41	190	268	126	187	259	168	173	263	140	143	200	132	171
KN_2	41	192	268	126	196	259	180	173	263	155	149	200	135	171
KN_3	41	190	270	126	190	253	165	173	263	155	146	200	132	186
KN_3	41	190	270	126	190	262	165	173	263	158	146	200	132	186
KN_4	41	190	268	126	172	259	171	197	260	140	146	0	132	171
KN_4	41	190	268	126	190	259	180	197	269	152	149	0	138	171
KN_5	41	190	284	123	181	253	171	173	260	140	146	200	138	165
KN_5	41	192	284	150	190	262	180	173	263	155	149	200	138	171
KN_6	41	190	284	123	190	259	168	176	266	143	146	197	132	165
KN_6	41	190	284	123	190	259	180	179	269	155	149	197	141	165
KN_7	41	190	270	126	187	259	165	176	263	140	140	200	141	171
KN_7	41	190	274	126	190	259	165	179	269	155	149	200	141	171
KN_8	41	190	270	132	190	253	168	0	263	140	143	200	138	180
KN_8	41	190	284	132	190	253	180	0	269	140	146	200	138	180
KN_9	41	190	284	126	181	253	171	173	263	140	143	200	138	177
KN_9	41	190	284	132	190	253	180	173	269	152	146	200	141	177
KN_10	41	190	274	126	190	271	168	164	260	140	143	179	132	174
KN_10	41	190	274	132	193	271	171	164	260	140	146	206	138	180
KN_11	41	190	268	129	181	271	171	176	263	140	143	197	126	177
KN_11	41	190	284	132	181	271	180	176	263	152	149	200	132	177
KN_12	41	190	268	126	190	271	165	164	263	140	140	200	132	171
KN_12	41	190	268	132	199	277	174	173	269	155	146	200	135	171
KN_13	41	192	270	126	196	271	168	173	260	152	134	200	132	171
KN_13	41	192	274	126	196	271	180	173	263	155	146	200	135	180
KN_14	41	190	270	0	187	262	171	173	269	140	146	179	132	174
KN_14	41	190	270	0	187	262	180	173	272	152	149	179	138	174
KN_15	41	190	268	126	196	271	168	164	263	140	146	200	135	186
KN_15	41	190	268	126	196	271	168	173	263	140	146	200	141	186
KN_16	41	190	284	126	193	271	165	170	263	140	146	200	132	177
KN_16	41	190	284	126	199	271	180	170	269	155	149	200	138	186
KN_17	41	190	268	126	172	253	171	176	263	140	146	200	138	174
KN_17	41	192	284	129	199	253	171	176	266	140	146	200	141	180
IB_1	42	190	270	126	190	271	180	173	263	140	146	200	132	171
IB_1	42	190	270	126	193	271	180	173	266	140	149	200	141	186
IB_2	42	190	270	126	181	250	168	173	263	152	146	200	135	177
IB_2	42	190	284	126	196	253	171	176	269	155	146	200	135	177
IB_3	42	190	270	126	190	250	165	173	260	140	140	200	132	186
IB_3	42	190	284	126	190	253	168	173	263	152	149	200	138	186
IB_4	42	190	284	129	181	253	168	176	263	152	143	200	132	177
IB_4	42	190	284	129	181	253	180	176	269	152	143	200	138	177
IB_6	42	190	270	126	181	250	171	173	263	140	146	200	132	171
IB_6	42	192	270	126	181	277	180	197	263	140	149	200	132	171
IB_7	42	180	268	126	190	259	165	173	263	140	146	200	132	174
IB_7	42	180	284	126	190	259	168	176	266	143	146	200	141	174
IB_8	42	190	284	126	175	253	171	161	263	140	146	200	132	174
IB_8	42	190	284	126	181	253	171	173	266	152	149	200	135	174
IB_9	42	190	270	129	181	268	168	176	266	140	146	200	132	174
IB_9	42	190	284	129	199	268	180	176	269	152	146	200	138	174
IB_10	42	190	284	126	190	271	168	173	263	152	146	200	132	174
IB_10	42	190	284	126	190	271	168	173	266	155	146	200	135	174
IB_11	42	190	270	123	181	259	171	173	263	143	146	194	138	174
IB_11	42	190	270	123	187	259	180	173	272	152	146	200	138	174
IB_12	42	190	270	132	190	271	165	176	263	140	140	200	135	177
IB_12	42	190	270	132	190	271	171	176	263	152	146	200	141	177
IB_13	42	190	284	126	0	271	165	173	263	152	143	200	132	177
IB_13	42	190	284	126	0	280	171	173	269	155	146	200	132	177
IB_14	42	180	284	126	181	271	171	176	269	140	143	203	132	177
IB_14	42	192	284	132	190	271	171	197	269	143	146	203	141	177
IB_15	42	190	290	126	199	271	168	170	263	140	146	200	132	186
IB_15	42	192	290	126	199	271	180	170	275	143	149	200	132	186
HYD_1	43	190	270	132	190	271	165	173	263	143	146	200	135	174
HYD_1	43	190	270	132	190	271	180	176	263	152	146	200	135	174
HYD_2	43	190	274	132	190	253	180	170	263	140	140	200	132	174
HYD_2	43	190	284	132	190	271	180	170	263	143	149	200	135	174
HYD_4	43	190	270	126	190	271	180	173	263	143	137	200	132	171
HYD_4	43	192	270	126	190	271	180	179	263	152	146	212	135	171
HYD_5	43	190	268	129	181	271	168	170	263	140	146	200	132	174
HYD_5	43	190	270	129	181	271	180	203	263	143	146	200	138	186
HYD_8	43	190	268	126	0	250	180	176	260	140	140	200	132	174
HYD_8	43	190	278	126	0	253	180	176	269	143	146	200	135	186
HYD_9	43	190	272	126	187	259	165	170	263	140	146	197	138	174
HYD_9	43	190	286	126	187	259	174	170	263	155	146	200	138	174
HYD_10	43	190	268	123	196	250	171	200	263	143	134	200	132	177
HYD_10	43	190	270	123	196	253	171	200	266	155	146	200	135	177
HYD_11	43	190	270	129	190	253	168	173	263	140	140	200	132	174
HYD_11	43	190	278	129	190	253	180	197	272	143	143	206	132	177
HYD_12	43	190	270	129	196	271	174	146	263	140	140	200	132	174
HYD_12	43	190	272	129	196	271	180	170	269	155	149	200	138	174
HYD_13	43	190	284	126	181	262	168	173	263	140	146	200	132	180
HYD_13	43	190	284	129	190	262	174	179	266	143	146	200	135	180
HYD_14	43	190	274	126	199	259	174	170	260	143	146	200	132	171
HYD_14	43	190	278	126	202	259	180	170	269	152	149	200	138	171
GP_1	44	190	270	132	190	259	165	173	263	140	146	200	126	174
GP_1	44	192	270	132	190	259	180	173	269	143	149	200	132	183
GP_2	44	190	284	126	190	259	171	176	263	140	146	200	138	174
GP_2	44	190	284	126	190	259	171	176	269	140	149	200	138	174
GP_3	44	190	268	126	190	253	171	197	263	140	140	200	132	171
GP_3	44	190	268	129	190	271	171	197	269	140	146	200	132	171
GP_5	44	190	270	126	187	271	171	164	263	140	146	200	132	174
GP_5	44	190	278	132	199	280	174	164	269	152	146	200	135	177
GP_6	44	190	270	132	199	256	168	164	266	140	146	200	126	174
GP_6	44	190	270	132	199	271	174	164	269	152	146	200	135	177
GP_7	44	190	278	123	0	271	171	164	263	140	137	200	132	174
GP_7	44	190	284	126	0	271	180	176	266	158	149	200	132	186
GP_8	44	190	270	126	190	268	171	164	263	140	140	200	132	177
GP_8	44	192	284	126	190	268	180	164	266	140	149	200	135	186
GP_9	44	190	290	0	181	0	180	164	263	140	146	200	132	171
GP_9	44	190	290	0	199	0	180	176	266	140	146	200	135	171
GP_10	44	190	268	129	187	271	171	173	263	140	137	200	132	177
GP_10	44	190	274	129	199	271	180	173	263	143	146	200	132	177
GP_11	44	192	268	123	190	262	168	164	263	143	149	200	135	165
GP_11	44	192	284	123	199	262	180	164	263	143	149	200	135	165
GP_12	44	192	274	126	202	271	165	164	263	140	146	200	132	174
GP_12	44	192	274	126	202	271	180	173	263	155	146	206	132	174
HTK_2	45	190	270	123	190	250	171	170	269	140	146	209	132	180
HTK_2	45	190	278	126	190	250	174	203	269	143	149	209	135	180
HTK_4	45	192	268	129	196	271	171	164	269	140	140	194	135	171
HTK_4	45	192	268	129	196	271	180	164	269	155	146	200	138	186
HTK_5	45	190	270	126	175	256	180	173	266	140	137	200	132	171
HTK_5	45	190	284	126	181	256	180	173	272	155	146	200	132	174
HTK_6	45	190	270	126	181	250	171	176	263	140	146	194	132	177
HTK_6	45	192	270	129	181	268	180	176	266	140	149	200	135	186
HTK_7	45	190	270	126	190	271	171	200	263	140	146	200	132	174
HTK_7	45	190	270	132	190	274	180	200	269	140	146	200	141	174
HTK_9	45	190	268	129	0	271	180	164	269	140	143	194	132	171
HTK_9	45	192	276	129	0	271	180	167	269	143	143	200	135	186
HTK_11	45	190	270	126	187	259	165	173	269	143	146	200	135	180
HTK_11	45	190	270	129	199	259	174	197	269	155	149	200	135	180
HTK_12	45	192	284	126	187	250	165	173	263	140	146	200	132	171
HTK_12	45	192	284	129	199	253	168	200	269	155	149	200	135	171
HTK_13	45	190	278	126	190	274	165	170	263	140	146	197	132	171
HTK_13	45	190	284	126	190	274	171	170	263	152	146	209	132	171
HTK_14	45	190	270	126	187	253	165	176	260	140	140	200	138	171
HTK_14	45	190	284	126	196	253	174	176	263	143	146	200	141	180
HTK_15	45	190	272	126	190	271	168	164	269	140	146	200	132	186
HTK_15	45	190	284	126	190	271	168	164	272	140	146	200	132	186
HTK_16	45	192	272	123	196	250	180	164	263	152	146	200	132	177
HTK_16	45	192	284	126	199	271	180	173	266	155	149	200	135	177
HTK_17	45	190	270	123	181	250	168	197	263	152	137	200	135	177
HTK_17	45	192	270	123	181	253	180	197	266	155	146	200	138	183
HTK_18	45	190	270	126	187	253	168	200	269	0	146	200	135	174
HTK_18	45	192	272	132	187	271	171	200	269	0	146	200	135	180
HTK_19	45	190	270	126	187	253	168	203	263	140	146	200	132	180
HTK_19	45	190	270	126	193	271	180	203	269	140	146	209	138	180
HTK_21	45	188	268	126	187	250	174	164	266	140	146	200	132	174
HTK_21	45	188	284	126	202	250	174	164	269	155	146	209	132	174
HTK_22	45	190	270	126	181	253	168	170	269	140	137	200	132	171
HTK_22	45	190	270	126	193	253	168	170	272	152	146	200	132	171
HTK_23	45	192	272	123	0	253	171	170	263	140	146	206	132	186
HTK_23	45	192	284	126	0	253	174	194	269	140	146	206	132	186
ts_b-1	46	190	270	126	181	262	165	197	263	140	146	200	132	180
ts_b-1	46	190	272	126	190	262	174	197	269	140	149	200	135	180
ts_b-2	46	190	268	126	190	250	168	146	269	140	137	200	132	186
ts_b-2	46	192	270	126	196	250	174	170	269	158	146	200	132	186
ts_1	46	190	268	132	181	253	174	176	263	140	146	200	132	186
ts_1	46	190	270	132	199	253	180	197	263	155	149	200	132	186
ts_9	46	190	284	126	208	250	165	173	263	140	146	200	132	171
ts_9	46	192	284	126	208	253	171	173	275	143	149	200	135	171
ts_10	46	190	284	126	190	250	165	173	263	140	146	200	132	180
ts_10	46	190	284	126	196	253	165	173	269	140	146	206	135	180
ts_12	46	190	270	129	199	259	165	197	266	140	137	203	132	180
ts_12	46	192	284	129	199	259	171	197	272	152	146	203	132	186
IRO_1_1	47	190	270	132	196	259	165	173	263	140	143	200	141	168
IRO_1_1	47	190	270	147	196	262	165	173	269	155	143	200	141	168
IRO_1_2	47	190	270	126	187	259	165	173	263	155	146	200	132	168
IRO_1_2	47	190	270	126	190	265	180	173	269	155	146	200	141	168
IRO_1_3	47	190	270	129	172	259	168	170	263	155	146	200	135	168
IRO_1_3	47	190	270	132	196	259	168	170	269	155	146	200	135	168
KHM_2_1	48	190	270	126	172	250	171	176	269	155	146	200	141	174
KHM_2_1	48	190	270	126	196	250	180	176	269	155	146	200	141	174
KHM_2_2	48	190	270	126	190	250	171	173	269	155	146	200	135	174
KHM_2_2	48	190	284	126	196	262	171	173	269	155	146	200	135	174
KHM_2_3	48	190	270	126	172	259	168	179	269	143	149	200	135	174
KHM_2_3	48	190	270	126	196	259	180	179	269	155	149	200	138	174
KHM_2_4	48	190	274	126	190	259	171	152	269	143	0	200	135	168
KHM_2_4	48	190	274	132	190	262	180	152	269	155	0	200	135	177
KHM_2_5	48	190	272	132	178	259	171	173	269	143	146	200	138	174
KHM_2_5	48	190	284	132	196	259	192	173	272	155	146	200	141	174
KHM_2_6	48	190	284	129	196	262	168	170	266	143	146	200	135	174
KHM_2_6	48	190	284	129	199	271	171	170	266	155	146	200	135	174
KHM_2_7	48	188	268	126	196	259	180	170	263	143	146	200	135	174
KHM_2_7	48	188	270	129	196	259	180	203	269	155	146	200	135	174
KHM_3_2	48	190	0	129	172	262	174	179	269	143	143	200	135	168
KHM_3_2	48	190	0	129	196	262	180	179	269	155	143	200	135	168
KHM_3_3	48	190	270	126	196	265	171	173	266	155	149	200	135	168
KHM_3_3	48	190	270	129	196	265	171	173	272	155	149	206	135	168
KHM_3_4	48	178	270	126	190	250	171	173	269	155	140	206	132	174
KHM_3_4	48	190	284	126	190	253	171	179	275	155	140	206	135	174
KHM_3_5	48	190	270	126	172	265	171	179	269	155	143	206	135	174
KHM_3_5	48	190	274	132	190	265	192	179	269	155	143	206	135	174
KHM_3_6	48	190	270	126	172	265	180	173	266	155	143	200	135	174
KHM_3_6	48	190	270	126	172	265	180	176	269	155	143	200	135	183
KHM_3_7	48	190	270	126	172	265	168	173	269	155	146	200	135	168
KHM_3_7	48	190	270	132	190	265	171	173	272	155	146	206	135	168
KHM_3_10	48	190	284	126	172	259	168	173	266	140	146	200	132	171
KHM_3_10	48	190	284	129	172	262	171	200	269	155	146	200	135	171
IG_1_1	49	190	274	129	199	259	171	173	269	155	146	200	135	174
IG_1_1	49	190	274	129	199	259	180	173	269	155	146	200	135	174
IG_1_2	49	190	284	129	190	262	171	173	260	155	143	200	135	174
IG_1_2	49	190	284	132	190	262	174	173	269	155	143	200	138	174
IG_2_1	49	190	270	126	0	262	168	143	269	155	146	200	135	183
IG_2_1	49	190	274	132	0	265	168	170	269	155	146	200	135	183
IG_2_2	49	190	270	126	172	0	171	173	263	155	149	197	135	174
IG_2_2	49	192	270	126	199	0	180	173	269	155	149	197	138	177
IG_3_1	49	190	270	129	190	259	171	143	263	155	146	200	135	174
IG_3_1	49	190	270	129	190	265	171	173	263	155	146	200	135	174
IG_3_2	49	190	270	126	190	259	168	143	269	155	146	197	138	168
IG_3_2	49	192	284	129	190	259	171	173	272	155	146	200	138	171
IG_4_1	49	190	284	126	187	253	165	170	269	155	134	197	135	168
IG_4_1	49	190	284	126	199	253	180	170	275	155	137	200	135	171
IG_4_2	49	190	284	129	187	259	168	173	263	140	146	200	135	174
IG_4_2	49	190	284	129	187	265	171	173	269	155	146	200	135	174
IG_5_3	49	190	276	126	172	265	180	170	263	155	146	200	135	168
IG_5_3	49	190	276	126	190	271	189	203	269	155	146	200	135	168
IG_5_4	49	188	270	126	190	259	171	203	269	143	140	200	132	177
IG_5_4	49	188	274	126	199	259	180	203	269	155	140	206	135	177
IG_8_1	49	190	274	126	178	259	171	176	263	155	143	200	126	177
IG_8_1	49	190	274	126	187	265	171	176	263	155	143	206	126	177
IG_8_2	49	190	270	126	190	259	165	173	263	155	149	200	135	168
IG_8_2	49	190	270	126	190	259	180	200	275	155	149	200	138	168
IG_10_1	49	190	272	129	187	262	171	170	269	155	149	200	135	168
IG_10_1	49	190	274	147	187	262	174	170	269	155	149	200	141	168
IG_10_2	49	190	270	132	178	259	168	170	269	140	143	197	132	174
IG_10_2	49	190	284	132	196	265	168	170	269	155	143	206	135	174
IG_11_1	49	190	270	126	178	259	180	170	263	140	143	200	132	171
IG_11_1	49	190	270	129	199	262	192	179	269	143	149	200	135	171
IG_11_2	49	168	274	126	199	250	180	173	263	155	143	200	135	171
IG_11_2	49	180	274	132	199	259	192	173	269	155	149	206	135	171
IG_12_1	49	190	284	129	172	259	168	173	263	140	146	200	135	168
IG_12_1	49	190	284	129	196	262	180	173	275	143	146	206	138	168
IG_12_2	49	190	272	126	178	262	180	176	269	155	146	197	135	174
IG_12_2	49	190	272	147	187	262	180	176	269	155	146	206	135	180
ON_1	50	190	284	126	190	259	171	176	266	155	143	197	132	168
ON_1	50	190	284	126	196	265	180	176	269	155	143	197	135	168
ON_2	50	190	270	123	172	265	171	173	260	155	149	200	135	168
ON_2	50	192	272	123	196	265	171	173	269	155	149	200	135	168
ON_3	50	188	270	126	172	259	165	173	266	140	143	200	135	168
ON_3	50	188	270	126	178	262	168	173	269	155	143	200	141	174
ON_4	50	190	270	123	172	259	171	170	260	140	143	197	135	171
ON_4	50	192	270	126	196	271	171	170	269	155	143	200	135	183
ON_5	50	190	270	123	172	265	171	173	260	155	149	200	135	168
ON_5	50	192	270	147	196	271	171	173	269	155	149	200	135	168
ON_6	50	190	284	126	196	259	168	170	263	155	143	200	135	168
ON_6	50	190	284	126	196	259	171	170	269	155	146	200	138	174
ON_7	50	190	284	0	187	259	168	173	266	140	146	200	132	168
ON_7	50	190	284	0	196	259	180	176	278	140	146	200	132	168
ON_8	50	188	276	126	181	259	165	170	266	143	149	200	135	168
ON_8	50	190	282	126	196	265	171	170	269	155	149	200	135	168
TTU_1	51	190	268	126	181	262	165	197	263	140	146	200	132	183
TTU_1	51	190	284	132	202	262	180	197	269	155	146	200	138	186
TTU_2	51	190	270	126	190	271	165	173	263	155	146	200	132	171
TTU_2	51	190	270	132	190	280	180	173	266	155	146	200	135	177
TTU_3	51	190	270	126	190	259	165	173	269	140	146	197	132	171
TTU_3	51	196	270	126	196	259	171	173	269	155	146	200	135	171
TTU_4	51	190	268	126	190	271	165	170	266	140	146	200	132	174
TTU_4	51	192	268	129	202	271	171	170	272	155	146	200	132	186
TTU_5	51	190	270	123	181	271	168	170	269	140	146	200	132	174
TTU_5	51	192	280	126	181	274	183	170	269	140	146	200	135	174
TTU_6	51	192	268	126	199	271	168	197	263	140	146	197	132	171
TTU_6	51	196	268	126	199	280	168	197	272	155	146	197	132	171
TTU_7	51	190	268	126	181	253	168	173	263	140	146	209	132	177
TTU_7	51	190	268	126	181	253	180	173	263	155	146	209	138	183
TTU_8	51	190	284	126	196	259	168	152	269	140	146	200	132	171
TTU_8	51	192	284	126	196	259	180	170	269	140	146	200	135	177
TTU_9	51	190	276	126	181	259	180	197	263	140	146	197	132	186
TTU_9	51	192	276	126	190	259	180	197	263	140	146	197	135	189
TTU_10	51	192	270	126	187	250	171	170	266	143	146	200	132	171
TTU_10	51	192	270	126	190	280	180	170	272	155	146	200	135	183
TTU_11	51	190	268	126	181	271	168	158	269	155	146	200	132	174
TTU_11	51	190	270	126	187	274	171	173	269	155	146	200	135	174
TTU_12	51	192	284	126	196	271	168	170	263	140	146	200	132	174
TTU_12	51	192	284	132	196	271	180	173	266	155	146	200	132	186
TTU_13	51	190	268	126	0	259	168	173	269	140	146	200	132	183
TTU_13	51	190	272	126	0	259	174	173	272	155	146	200	132	186
TTU_14	51	190	284	126	0	0	180	197	263	140	146	200	132	180
TTU_14	51	190	284	126	0	0	180	197	263	140	146	206	132	180
TTU_15	51	190	276	126	0	280	168	158	269	140	146	200	132	180
TTU_15	51	190	284	126	0	280	180	173	269	155	146	200	132	186
TTU_16	51	190	284	126	187	253	171	170	266	140	146	197	132	174
TTU_16	51	190	284	126	196	253	180	170	269	140	149	200	132	186
TTU_17	51	192	270	126	0	0	165	197	266	155	146	197	129	174
TTU_17	51	192	284	129	0	0	165	197	266	155	146	197	132	174
TTU_18	51	190	268	126	181	280	168	158	269	140	146	200	132	174
TTU_18	51	190	270	126	187	280	171	173	269	155	149	200	135	177
TTU_19	51	190	268	126	0	271	180	179	272	140	149	200	132	186
TTU_19	51	190	268	126	0	271	180	179	272	140	149	200	135	186
TTU_20	51	190	268	126	0	0	171	179	0	155	146	179	132	171
TTU_20	51	190	284	126	0	0	180	179	0	155	146	179	138	174
TTU_21	51	190	284	126	0	271	168	170	263	0	146	200	135	171
TTU_21	51	190	284	129	0	271	180	170	269	0	146	200	138	186
NIID_1	52	190	268	126	181	280	171	173	263	140	146	209	132	174
NIID_1	52	190	284	135	196	280	189	176	272	155	146	209	135	177
NIID_2	52	190	284	126	187	259	165	197	269	155	140	200	135	174
NIID_2	52	190	284	135	202	259	189	197	269	155	146	200	138	174
NIID_3	52	190	270	126	196	271	171	173	269	140	146	200	132	180
NIID_3	52	190	270	135	202	271	171	173	269	155	146	200	132	186
NIID_4	52	190	284	126	187	250	180	170	269	140	146	200	129	168
NIID_4	52	192	284	135	202	253	180	173	275	155	146	200	135	174
NIID_5	52	190	284	132	187	259	171	200	269	155	149	200	129	174
NIID_5	52	190	284	132	202	259	180	200	269	155	149	206	135	174
NIID_6	52	190	268	129	181	271	180	173	263	140	146	200	132	177
NIID_6	52	192	268	129	199	271	180	173	269	155	146	200	132	183
NIID_7	52	190	268	126	187	280	174	176	263	137	146	200	132	177
NIID_7	52	190	268	126	196	280	180	176	263	155	146	200	138	186
NIID_8	52	190	268	126	190	259	168	176	260	137	146	200	135	180
NIID_8	52	190	284	126	196	259	180	176	269	155	146	200	135	180
NIID_9	52	190	274	126	181	280	189	176	263	140	146	200	135	174
NIID_9	52	190	284	126	202	280	189	176	263	155	146	209	135	186
NIID_10	52	190	284	126	196	274	171	173	269	140	146	200	132	177
NIID_10	52	190	284	126	202	280	174	173	275	140	146	206	135	183
NIID_11	52	190	284	132	187	259	171	173	269	155	149	200	129	174
NIID_11	52	190	284	132	202	271	180	200	269	155	149	206	135	174
NIID_12	52	190	284	126	196	271	168	173	263	140	146	200	135	174
NIID_12	52	190	290	126	199	271	168	200	266	155	146	200	135	186
NIID_13	52	190	284	132	187	271	171	170	266	140	143	200	132	186
NIID_13	52	190	284	132	199	280	180	170	269	140	143	200	138	186
NIID_14	52	190	270	129	196	259	171	164	263	137	146	200	132	174
NIID_14	52	190	284	129	202	259	171	170	266	140	146	200	135	177
NIID_15	52	190	268	132	190	271	180	170	266	137	146	197	129	171
NIID_15	52	192	268	132	196	271	180	170	269	140	146	200	132	171
NIID_16	52	190	270	126	175	271	168	197	263	140	140	197	132	177
NIID_16	52	190	270	126	181	280	180	197	269	140	146	200	132	177
NIID_17	52	190	284	126	187	271	168	173	269	155	146	200	132	174
NIID_17	52	190	284	135	196	271	171	173	275	155	146	200	135	174
NIID_18	52	180	284	126	181	259	168	170	263	155	146	200	132	174
NIID_18	52	190	284	126	196	259	171	170	263	155	146	200	135	177
NIID_19	52	190	268	126	187	253	180	170	266	140	143	200	135	174
NIID_19	52	190	284	126	199	253	189	170	269	140	149	206	135	174
NIID_20	52	190	268	123	190	271	171	146	263	140	146	206	132	174
NIID_20	52	190	284	129	202	280	171	170	269	140	149	206	135	174
YHD_1	53	188	274	132	196	250	180	170	263	140	137	200	135	174
YHD_1	53	192	284	132	199	271	180	170	269	140	146	200	135	186
YHD_2	53	188	284	126	196	250	171	170	263	140	146	200	132	171
YHD_2	53	188	284	135	196	250	180	173	272	155	146	200	132	171
YHD_3	53	188	284	129	181	271	168	170	263	140	146	200	132	186
YHD_3	53	190	284	132	196	271	171	173	263	155	146	200	132	186
YHD_4	53	188	0	126	196	271	180	173	263	140	146	176	135	171
YHD_4	53	188	0	126	196	271	180	173	269	140	146	200	138	171
YHD_5	53	170	268	126	196	271	180	173	263	140	146	200	132	177
YHD_5	53	170	284	129	196	271	180	197	272	155	146	200	132	177
YHD_6	53	190	284	126	196	271	180	170	266	140	146	200	132	186
YHD_6	53	190	284	126	196	271	180	170	275	140	149	200	135	186
YHD_7	53	190	270	126	196	271	171	173	263	140	146	194	129	183
YHD_7	53	190	270	129	196	280	180	200	266	155	149	194	132	183
YHD_8	53	188	276	126	187	265	171	197	263	140	146	200	129	174
YHD_8	53	188	276	147	199	271	180	197	269	140	146	200	132	174
YHD_9	53	190	270	126	181	250	180	200	266	140	146	194	132	174
YHD_9	53	190	270	129	196	250	180	200	269	140	149	200	132	183
YHD_10	53	188	284	126	187	271	174	164	269	140	146	200	132	171
YHD_10	53	188	284	126	196	271	180	164	269	140	146	200	135	171
YHD_11	53	190	284	129	193	271	180	170	263	140	146	200	132	186
YHD_11	53	192	284	129	193	280	180	203	269	140	146	200	132	186
YHD_12	53	190	274	126	187	253	180	200	266	140	146	200	132	174
YHD_12	53	194	284	126	199	253	180	200	269	140	146	206	135	174
YHD_13	53	188	284	132	196	256	168	200	263	140	146	197	132	174
YHD_13	53	190	284	132	196	274	171	200	263	140	146	200	132	186
YHD_14	53	188	268	126	196	271	168	170	263	155	146	194	129	177
YHD_14	53	188	284	126	196	280	180	173	266	155	146	194	138	177
YHD_15	53	188	284	126	0	259	180	197	263	140	146	200	132	174
YHD_15	53	188	284	129	0	259	180	200	269	155	146	200	132	177
YHD_16	53	192	284	144	196	271	171	170	263	140	137	200	132	177
YHD_16	53	192	284	144	199	271	174	170	266	155	146	206	135	177
YHD_17	53	190	284	126	196	280	171	170	263	140	146	200	132	171
YHD_17	53	192	284	135	196	280	180	203	269	140	149	200	132	171
YHD_18	53	190	270	126	196	250	168	170	263	140	146	200	135	180
YHD_18	53	190	284	126	196	250	168	170	269	155	146	200	135	180
YHD_19	53	190	270	126	190	280	165	170	269	140	146	200	135	174
YHD_19	53	190	284	132	190	280	180	170	269	155	146	200	135	174
YHD_20	53	188	284	129	190	259	168	170	266	140	146	197	129	174
YHD_20	53	188	284	129	199	259	171	170	266	140	149	197	129	177
YHD_21	53	192	270	126	196	268	168	170	263	140	146	200	129	186
YHD_21	53	192	270	126	196	271	174	203	275	140	146	200	132	186
YHD_22	53	190	268	126	196	259	168	176	269	140	146	200	135	174
YHD_22	53	190	284	126	199	259	180	200	272	140	146	200	135	174
YHD_23	53	188	270	129	196	250	165	170	263	140	146	200	129	183
YHD_23	53	188	272	129	196	250	171	203	275	140	146	200	132	186
PH563	54	188	268	141	0	250	165	170	263	149	137	191	150	174
PH563	54	190	274	141	0	256	165	170	263	149	137	191	150	174
PH564	54	188	268	126	0	250	165	170	263	149	137	191	150	174
PH564	54	190	274	141	0	256	165	170	263	149	137	191	150	174
PH565	54	188	270	129	208	250	183	170	263	0	137	191	135	168
PH565	54	188	272	129	208	262	183	170	263	0	137	191	150	177
PH566	54	188	274	126	0	250	165	170	263	149	137	191	150	174
PH566	54	190	274	141	0	262	165	170	263	149	137	191	150	174
PH619	54	188	272	129	175	259	165	170	263	149	137	185	135	171
PH619	54	188	274	129	175	259	165	170	269	155	137	191	135	174
PH620	54	188	270	129	0	265	165	176	263	149	137	185	135	171
PH620	54	188	274	129	0	265	165	173	263	158	137	191	150	174
PH621	54	190	272	126	0	259	168	170	263	155	137	185	135	171
PH621	54	190	274	126	0	259	168	173	269	155	137	191	135	174
PH634	54	188	270	126	202	265	171	170	263	155	137	191	135	171
PH634	54	192	270	126	202	265	183	170	263	155	137	191	150	174
PH635	54	188	270	147	190	256	165	200	266	143	137	197	135	165
PH635	54	188	284	147	190	256	165	200	266	149	137	200	138	171
PH637	54	190	284	126	193	256	165	200	260	143	137	191	138	165
PH637	54	192	284	138	193	265	189	200	266	149	137	197	150	171
PH638	54	188	274	126	190	271	165	200	263	152	137	197	132	165
PH638	54	188	274	138	190	271	165	200	278	158	137	197	150	171
PH639	54	188	274	0	184	250	186	167	260	143	137	185	132	171
PH639	54	188	274	0	184	265	186	167	263	155	137	200	132	177
PH648	54	188	284	129	199	271	183	170	263	152	137	191	132	0
PH648	54	188	284	129	199	271	183	170	275	158	137	191	135	0
PH649	54	188	270	0	202	262	171	167	260	155	137	185	135	174
PH649	54	188	270	0	202	265	171	167	275	155	137	191	135	177
PH650	54	190	270	0	202	262	171	167	263	155	0	191	135	171
PH650	54	192	270	0	202	265	183	167	263	155	0	191	135	177
PH651	54	188	284	126	0	271	183	170	263	152	137	191	132	171
PH651	54	188	284	129	0	271	183	170	275	158	137	191	135	171
PH652	54	188	0	126	202	262	171	170	263	155	137	191	135	171
PH652	54	188	0	126	202	265	183	170	263	155	137	191	135	174
PH667	54	188	268	126	190	250	165	155	263	149	137	185	135	165
PH667	54	188	274	129	202	256	165	155	266	155	137	200	150	168
PH680	54	188	268	126	190	262	189	140	260	143	137	197	141	171
PH680	54	188	268	147	190	262	201	170	275	155	137	197	141	174
THA_RN_1	55	186	284	123	187	262	180	176	263	149	146	197	132	165
THA_RN_1	55	190	284	129	196	262	183	176	263	155	146	197	135	165
THA_RN_2	55	190	276	126	181	259	177	173	266	143	134	200	132	171
THA_RN_2	55	190	276	129	181	262	180	173	272	149	134	200	135	177
THA_RN_3	55	190	270	123	190	253	180	203	263	140	146	200	126	171
THA_RN_3	55	190	270	126	199	253	189	203	266	140	149	206	126	171
THA_RN_4	55	190	270	126	193	253	183	173	263	143	146	206	132	171
THA_RN_4	55	190	284	126	208	253	189	173	263	149	149	206	135	177
THA_RN_5	55	180	284	126	181	250	171	164	263	149	146	194	132	174
THA_RN_5	55	180	284	129	196	250	174	164	269	152	146	206	135	174
THA_RN_7	55	190	270	126	196	253	171	170	266	137	149	203	120	171
THA_RN_7	55	190	282	138	196	262	189	170	272	140	149	203	129	171
THA_RN_8	55	190	270	126	199	250	192	176	263	140	149	182	135	171
THA_RN_8	55	190	270	126	199	268	192	176	272	149	149	206	135	180
THA_RN_9	55	190	268	126	190	262	183	176	272	149	146	197	129	171
THA_RN_9	55	190	270	126	190	262	189	176	275	152	146	200	135	180
THA_RN_10	55	172	270	126	172	250	180	167	257	143	149	200	135	165
THA_RN_10	55	172	270	129	190	262	183	176	266	152	149	200	135	165
THA_RN_11	55	172	284	126	187	262	198	173	269	140	146	197	126	174
THA_RN_11	55	190	284	126	196	262	198	173	272	152	146	200	135	180
THA_RN_12	55	190	270	126	199	265	183	173	263	152	146	194	135	162
THA_RN_12	55	190	274	132	199	265	183	173	272	152	146	200	135	162
THA_RN_13	55	190	270	123	178	253	180	0	263	140	140	200	126	174
THA_RN_13	55	198	270	126	187	262	180	0	266	143	149	200	135	174
THA_RN_14	55	190	270	126	0	256	180	0	260	140	146	200	132	171
THA_RN_14	55	192	270	129	0	256	180	0	260	140	146	200	132	174
THA_RN_15	55	190	268	126	181	262	189	167	263	140	146	194	135	177
THA_RN_15	55	190	268	126	181	268	189	167	269	143	146	206	135	177
THA_RN_16	55	190	272	129	187	253	183	167	263	149	134	194	135	171
THA_RN_16	55	190	284	129	187	265	189	170	263	149	146	200	138	183
THA_RN_17	55	190	270	129	196	250	177	164	263	143	149	197	138	180
THA_RN_17	55	190	270	129	196	262	180	164	263	158	149	200	138	180
THA_RN_18	55	190	270	126	172	253	174	164	266	140	134	197	123	171
THA_RN_18	55	190	284	126	199	253	174	164	269	149	149	200	135	171
THA_RN_19	55	190	284	129	184	259	174	173	263	140	146	191	135	171
THA_RN_19	55	190	284	132	190	265	183	173	266	143	146	191	135	183
THA_RN_20	55	174	274	126	196	262	165	173	263	140	146	194	126	174
THA_RN_20	55	190	284	126	196	262	189	173	275	152	152	194	129	174
THA_RN_21	55	190	284	123	196	250	174	170	269	140	146	206	132	165
THA_RN_21	55	190	284	126	199	250	180	170	269	140	146	206	135	171
THA_RN_22	55	190	274	123	190	250	183	173	263	143	140	200	126	165
THA_RN_22	55	190	274	126	196	256	183	176	269	143	146	200	132	174
THA_RN_23	55	190	284	132	184	265	174	173	266	140	134	200	126	171
THA_RN_23	55	190	284	132	199	265	195	182	269	143	134	200	135	174
THA_RN_24	55	188	270	123	190	256	183	173	263	140	149	191	135	174
THA_RN_24	55	190	284	123	202	256	192	182	269	143	149	206	135	180
THA_RN_25	55	190	284	123	184	250	180	173	269	140	149	200	126	171
THA_RN_25	55	190	284	129	202	250	183	173	269	143	149	200	147	174
THA_RN_26	55	190	270	123	175	253	180	0	257	149	146	197	135	168
THA_RN_26	55	190	270	123	193	256	189	0	266	149	146	200	138	168
THA_RN_27	55	190	270	126	184	256	174	173	266	140	146	197	126	165
THA_RN_27	55	190	284	126	187	262	195	173	266	152	155	197	126	171
THA_RN_28	55	190	284	126	196	250	177	173	266	140	146	200	135	177
THA_RN_28	55	190	284	129	196	262	189	173	266	152	146	206	138	183
THA_RN_29	55	190	268	126	190	250	165	0	266	143	149	191	132	165
THA_RN_29	55	190	268	126	196	253	177	0	269	143	149	197	135	165
THA_RN_30	55	190	284	126	178	250	174	176	263	149	146	197	132	165
THA_RN_30	55	190	284	126	178	256	189	176	263	149	149	200	135	165
THA_RN_31	55	190	268	123	193	256	165	173	266	143	134	200	129	168
THA_RN_31	55	190	278	126	202	256	165	173	266	149	140	200	132	171
THA_RN_32	55	192	284	126	178	262	183	176	263	143	140	200	135	171
THA_RN_32	55	192	284	129	187	262	189	176	272	143	140	203	135	177
THA_RN_33	55	188	268	123	196	250	189	173	260	143	146	191	135	171
THA_RN_33	55	188	268	129	211	250	189	173	263	149	146	194	135	183
MA01	56	190	268	123	181	259	168	179	266	155	140	191	132	174
MA01	56	190	284	123	202	259	192	179	269	155	140	200	135	177
MA02	56	188	268	126	181	259	168	179	263	140	137	200	135	171
MA02	56	190	270	126	181	259	180	179	266	140	137	200	138	171
MA03	56	190	284	123	181	259	165	173	263	140	146	200	135	165
MA03	56	190	284	126	181	259	168	173	266	140	149	200	138	165
MA04	56	190	270	126	190	259	168	179	263	149	140	191	135	171
MA04	56	192	284	132	196	259	180	197	263	155	140	191	135	177
MA05	56	190	270	126	187	259	168	173	263	143	137	200	132	171
MA05	56	190	270	132	190	259	180	173	269	149	146	200	132	177
MA06	56	190	284	123	190	253	168	173	263	140	140	197	132	174
MA06	56	190	284	129	190	259	180	197	263	143	146	200	141	174
MA07	56	190	268	123	181	253	168	197	260	140	137	200	132	174
MA07	56	190	270	126	196	259	180	197	263	149	137	206	138	174
MA08	56	190	268	126	181	250	180	179	263	140	149	173	135	177
MA08	56	190	272	126	187	250	183	197	266	143	149	173	135	177
MA09	56	190	270	126	187	250	168	170	263	140	137	200	132	183
MA09	56	190	284	132	196	256	180	173	269	149	137	200	132	183
MA10	56	190	270	132	190	250	165	179	263	140	146	191	132	174
MA10	56	190	270	132	190	250	183	179	263	143	146	200	135	174
MA11	56	190	268	123	196	253	180	197	260	140	149	200	135	177
MA11	56	190	270	126	202	259	183	197	266	143	149	200	138	177
MA12	56	190	270	126	0	259	168	173	263	143	140	200	132	171
MA12	56	190	270	126	0	259	180	173	263	143	149	200	135	171
MA13	56	190	270	123	202	259	168	173	263	149	146	206	141	171
MA13	56	190	272	126	202	259	183	173	266	152	149	206	141	171
MA14	56	190	284	126	190	259	168	173	263	155	140	200	132	174
MA14	56	190	284	126	190	259	192	173	263	155	140	200	135	174
MA15	56	190	270	126	181	253	180	173	263	140	137	173	135	171
MA15	56	190	270	126	190	259	192	173	266	143	140	200	138	183
MA16	56	190	272	123	181	259	168	173	263	140	149	200	135	174
MA16	56	190	276	126	202	259	180	197	266	143	149	200	138	174
MA17	56	190	270	123	181	253	180	173	263	143	146	200	132	171
MA17	56	190	284	123	181	259	180	173	263	155	146	206	138	174
MA18	56	190	268	126	181	259	168	173	263	143	146	200	138	165
MA18	56	190	268	126	196	262	180	197	263	143	146	200	141	171
MA19	56	190	270	123	181	259	168	173	263	143	146	200	135	171
MA19	56	190	284	126	190	271	168	173	266	143	149	200	138	171
MA20	56	188	272	123	181	274	168	173	263	140	146	200	141	183
MA20	56	190	284	132	187	274	180	197	263	140	146	200	141	183
MA21	56	188	270	123	181	250	168	179	263	140	134	197	132	165
MA21	56	190	284	126	190	250	180	179	266	155	146	200	132	168
MA22	56	190	272	126	178	250	168	197	263	143	143	200	138	174
MA22	56	190	284	126	181	259	180	197	266	155	149	206	138	174
MA23	56	0	270	126	190	250	168	170	263	143	140	200	138	180
MA23	56	0	270	126	190	256	180	170	266	155	140	200	141	180
MA24	56	190	268	126	178	259	168	170	266	143	149	200	135	174
MA24	56	190	272	126	181	262	180	170	266	155	149	206	138	174
MA25	56	190	272	126	187	250	180	173	266	143	146	200	132	168
MA25	56	190	284	126	196	259	180	173	266	149	146	200	135	168
MA26	56	0	268	126	196	256	174	179	260	143	140	200	138	171
MA26	56	0	270	126	196	271	180	197	263	149	146	200	138	171
MA27	56	188	268	126	190	250	180	179	260	140	149	200	132	168
MA27	56	190	284	126	190	250	180	197	263	155	149	200	132	168
MA28	56	190	268	123	190	256	168	179	263	155	149	200	138	174
MA28	56	190	268	126	202	274	168	179	266	155	149	200	141	174
MA29	56	0	270	126	181	256	180	179	260	140	140	200	138	165
MA29	56	0	284	132	181	271	180	197	263	143	140	200	138	165
MA30	56	0	264	126	0	259	180	158	263	167	0	200	135	177
MA30	56	0	268	126	0	274	180	158	263	167	0	200	141	177
MA31	56	0	270	126	190	253	168	173	263	140	140	203	135	180
MA31	56	0	270	126	190	256	180	173	266	143	140	203	138	180
MA32	56	0	270	126	190	253	168	173	263	140	140	200	135	180
MA32	56	0	270	132	190	256	168	173	266	155	140	200	138	180
MA33	56	190	270	123	196	259	180	179	263	140	146	200	138	171
MA33	56	190	270	126	196	274	180	179	263	155	146	200	138	174
MA34	56	188	268	126	202	250	183	179	260	140	146	197	132	168
MA34	56	188	272	132	202	259	183	197	263	143	146	200	135	168
MA35	56	192	284	126	181	259	165	173	263	140	146	200	138	171
MA35	56	192	284	126	187	259	183	173	263	143	146	200	141	174
MA36	56	190	268	126	178	259	168	170	266	140	143	200	135	174
MA36	56	190	272	126	181	265	168	173	266	155	143	206	138	174
MA37	56	0	268	129	181	259	168	173	263	143	143	200	132	171
MA37	56	0	270	132	181	259	168	173	263	155	143	200	138	174
MA38	56	190	272	123	181	259	174	170	263	140	149	200	135	174
MA38	56	190	284	126	187	262	180	173	266	143	149	200	138	174
MA39	56	190	268	126	181	259	174	173	266	140	143	200	135	174
MA39	56	190	272	126	187	262	180	173	266	155	143	206	138	174
MA40	56	0	284	126	190	256	168	173	263	149	149	200	135	174
MA40	56	0	284	129	190	259	180	173	263	155	149	200	141	174
MA41	56	190	272	123	181	253	174	173	263	143	149	200	138	174
MA41	56	190	284	126	187	253	180	173	266	155	149	200	138	174
MA42	56	190	268	126	0	259	180	170	263	146	149	173	132	174
MA42	56	192	268	126	0	259	180	173	266	152	149	200	141	180
MA43	56	0	270	129	181	259	180	173	263	143	140	200	132	165
MA43	56	0	270	132	196	259	180	173	275	146	140	206	141	171
MA44	56	192	284	126	187	250	165	179	263	149	137	200	132	171
MA44	56	192	284	126	187	259	183	197	263	167	146	200	132	174
MA45	56	0	284	123	190	256	168	173	263	143	137	200	132	174
MA45	56	0	284	129	190	259	180	173	263	143	137	206	141	174
MA46	56	0	270	126	196	256	174	173	260	140	143	200	132	165
MA46	56	0	284	126	196	259	180	173	263	149	149	200	138	165
MA47	56	188	268	126	190	253	168	197	260	140	149	200	132	168
MA47	56	190	284	126	190	259	180	197	263	155	149	200	138	168
MA48	56	0	270	123	181	253	174	173	263	149	143	200	132	171
MA48	56	0	284	129	190	259	180	173	266	155	146	200	135	174
MA49	56	0	270	126	181	256	174	173	260	140	140	200	132	165
MA49	56	0	284	132	196	259	180	173	263	143	140	200	138	165
MA50	56	190	268	123	181	259	174	170	263	140	149	200	135	174
MA50	56	190	272	126	187	262	180	173	266	143	149	200	138	174
### genepop format ####
Data in Structure format
DI4
DI6
TRI3
TRI6
TRI18
TRI20
TRI21
TRI25
TRI33
TRI41
TRI44
TRI45
TRI46
POP
ICC_1,	188190	268284	126126	196202	256256	171171	173173	263266	140140	146146	200200	135135	168177
ICC_2,	188188	284284	129129	187202	253253	174180	173173	263263	140155	146146	200206	132135	165171
ICC_3,	000000	268276	126126	181181	256256	180189	170170	263269	140155	146146	209209	138141	174186
ICC_4,	188188	268284	129129	211211	253253	165180	170170	263263	155155	140146	200200	141141	174174
ICC_5,	190190	268268	126126	196199	253280	171171	170176	266269	155155	146146	200200	135135	171171
ICC_6,	188190	268268	129129	202202	256256	165180	170203	263269	140155	146146	200212	132135	174186
ICC_7,	188188	270270	126126	199202	262280	171180	170173	260275	140140	137146	200200	135138	174174
ICC_8,	000000	268272	126129	187187	268268	180180	170170	263269	140140	143143	200200	132132	174183
ICC_9,	000000	268284	129129	199202	253256	171180	170170	263263	140140	146146	200200	132132	165165
ICC_10,	000000	284284	129129	181187	253253	165180	173176	263275	140155	146146	200212	132135	165186
ICC_11,	188198	268284	126126	181202	250253	165171	173173	263269	155155	146146	197197	138138	174177
ICC_12,	188188	268270	129129	187190	256256	171174	149170	263263	140140	146146	200206	135135	165165
POP
KI_1,	188190	272272	126129	196202	253253	180180	170170	266269	143155	146146	200200	135135	168168
KI_2,	188188	284286	126129	187202	271271	180180	170170	266269	140140	146146	206206	132138	174174
KI_3,	188188	284284	129129	181202	253253	180180	170197	263269	140140	146146	200200	132135	174174
KI_4,	188188	284284	129129	187187	000000	168180	170197	263275	137140	143143	200200	132132	174186
KI_5,	190190	268284	126126	202202	271271	171180	170170	266266	152155	146146	200200	135135	165165
POP
MH_1,	188188	274274	126126	187199	256256	180180	176197	263263	140143	146146	197200	132138	177177
MH_2,	188188	268268	129147	187199	268268	165180	173173	263275	140158	146146	200200	132132	174183
MH_3,	000000	284284	129153	196199	277280	165180	170170	263263	155158	146146	197200	132135	174174
MH_4,	190190	284284	126126	187202	256256	171180	170170	272275	140140	146146	200206	132138	183183
MH_5,	188190	268268	129129	202202	256256	165171	173173	260263	140155	146146	200200	132138	177177
MH_6,	188188	284284	000000	178187	268268	165168	176176	263263	152155	140146	000000	129135	165174
MH_7,	188188	268268	126126	190199	253253	168174	173173	263269	140140	146146	200200	132138	186186
MH_8,	188188	268272	129129	199199	253253	165174	176176	263272	143143	146146	194200	132138	174174
MH_9,	188188	270270	147147	199199	265265	165174	173173	263266	140152	146146	188200	132138	174174
[truncated: 3,254 more rows]
[truncated: 4 more columns]
